# Supplementary material for: Identification of Candidate Ice Nucleation Activity (INA) Genes in Fusarium avenaceum by Combining Phenotypic Characterization with Comparative Genomics and Transcriptomics
Source: J Fungi (Basel). 2022 Sep 13;8(9):958. doi: 10.3390/jof8090958 (PMC9501429; doi:10.3390/jof8090958)
Supplement: Supplementary file 1 [file jof-08-00958-s001.zip › Supplementary_2_JoF.xlsx]

## Sheet: Table S1
Gene ID	Start	End	Gene length	Strand	Annotations by InterProScan		Annotation by BLASTP	Signal Peptide		Gene up-regulated at 6°C		Gene up-regulated at 6°C (multi mapping)		PKS-NRPS cluster
					Signature description	Annotations		Type	Likelyhood of Sec/SPI	padj < 0.05, log2FoldChange >1	log2FoldChange	padj < 0.05, log2FoldChange >1	log2FoldChange	Cluster type	Identified as a PKS-NRPS gene
KAF25_009229	1144	5076	3933	-	SAPK-interacting protein 1 (Sin1), middle CRIM domain; SAPK-interacting protein 1 (Sin1), Pleckstrin-homology	Sin1, middle CRIM domain; SAPK-interacting protein 1, Pleckstrin-homology domain	Target of rapamycin complex 2 subunit sin1 (TORC2 subunit sin1) (Stress-activated map kinase-interacting protein 1) (SAPK-interacting protein 1)	Other	0.000935
KAF25_009230	5213	8732	3520	-				Other	0.001157
KAF25_009220	5287	6438	1152	+	Mitotic checkpoint regulator, MAD2B-interacting	Proline-rich protein PRCC		Other	0.001379
KAF25_009231	9242	19152	9911	-	Ubiquitin carboxyl-terminal hydrolase; Domain of unknown function (DUF3517)	Peptidase C19, ubiquitin carboxyl-terminal hydrolase; Protein of unknown function DUF3517	Ubiquitin carboxyl-terminal hydrolase 34 (EC 3.4.19.12) (Deubiquitinating enzyme 34) (Ubiquitin thioesterase 34) (Ubiquitin-specific-processing protease 34)	Other	0.001548
KAF25_009221	20618	22078	1461	+	RNase P subunit Pop3	RNase P, subunit Pop3		Other	0.000365
KAF25_009222	22961	25681	2721	+				Signal Peptide (Sec/SPI)	0.696455
KAF25_009232	25733	27730	1998	-	CBF/Mak21 family; Nucleolar complex-associated protein	CCAAT-binding factor; Nucleolar complex-associated protein 3, N-terminal	Nucleolar complex-associated protein 3	Other	0.000853
KAF25_009223	28005	29252	1248	+	Brix domain	Brix domain	Ribosome production factor 1 (Ribosome biogenesis protein RPF1)	Other	0.000512
KAF25_009224	31833	34015	2183	+	GDP-mannose 4,6 dehydratase	NAD(P)-binding domain	Trifunctional UDP-glucose 4,6-dehydratase/UDP-4-keto-6-deoxy-D-glucose 3,5-epimerase/UDP-4-keto-L-rhamnose-reductase RHM1 (Protein REPRESSOR OF LRX1 1) (Rhamnose biosynthetic enzyme 1) (AtRHM1) [Includes: UDP-glucose 4,6-dehydratase (EC 4.2.1.76); UDP-4-keto-6-deoxy-D-glucose 3,5-epimerase/UDP-4-keto-L-rhamnose 4-keto-reductase (EC 1.1.1.-) (EC 5.1.3.-)]	Other	0.002045
KAF25_009225	36419	39263	2845	+	Methyltransferase domain		Methyltransferase pytC (EC 2.1.1.-) (Pyranterreones biosynthesis cluster protein C)	Other	0.000583
KAF25_009226	39462	44068	4607	+	Region in Clathrin and VPS; Pep3/Vps18/deep orange family	Clathrin, heavy chain/VPS, 7-fold repeat; Pep3/Vps18/deep orange	Vacuolar protein sorting-associated protein 18 homolog	Other	0.000318
KAF25_009233	42848	43482	635	-	ATP synthase subunit C	V-ATPase proteolipid subunit C-like domain	V-type proton ATPase 16 kDa proteolipid subunit (V-ATPase 16 kDa proteolipid subunit) (Vacuolar proton pump 16 kDa proteolipid subunit)	Other	0.228027
KAF25_009227	45454	46923	1470	+	Eukaryotic aspartyl protease	Peptidase family A1 domain	Probable aspartic-type endopeptidase opsB (EC 3.4.23.-) (Oryzapsin B)	Signal Peptide (Sec/SPI)	0.949748
KAF25_009241	47338	48062	725	+	Phosphatidylethanolamine-binding protein	Phosphatidylethanolamine-binding protein	UPF0098 protein aq_1250	Other	0.007543
KAF25_009234	48177	49083	907	-	2OG-Fe(II) oxygenase superfamily	Oxoglutarate/iron-dependent dioxygenase	Probable prolyl 4-hydroxylase 4 (AtP4H4) (EC 1.14.11.2)	Signal Peptide (Sec/SPI)	0.846092
KAF25_009235	49550	52105	2556	-	Fungal specific transcription factor domain	Transcription factor domain, fungi	Citrinin biosynthesis transcriptional activator ctnR	Other	0.0012
KAF25_009236	57643	63165	5523	-	Homeobox KN domain	Homeobox KN domain	Homeobox protein TGIF2 (5'-TG-3'-interacting factor 2) (TGF-beta-induced transcription factor 2) (TGFB-induced factor 2)	Other	0.000355
KAF25_009237	68899	72367	3469	-	Homeodomain	Homeobox domain		Other	0.000892
KAF25_009228	72603	80678	8076	+	PIG-X / PBN1	Glycosylphosphatidylinositol-mannosyltransferase I, PIG-X/PBN1	Protein PBN1	Other	0.000727
KAF25_009238	77519	80281	2763	-	Clp amino terminal domain, pathogenicity island component; C-terminal, D2-small domain, of ClpB protein; AAA lid domain; ATPase family associated with various cellular activities (AAA); AAA domain (Cdc48 subfamily)	Clp, repeat (R) domain; Clp ATPase, C-terminal; ClpA/ClpB, AAA lid domain; ATPase, AAA-type, core	Heat shock protein hsp98 (Protein aggregation-remodeling factor hsp98)	Other	0.00098
KAF25_009239	81209	84070	2862	-	Sulfotransferase family		Pyrrolopyrazine biosynthesis cluster protein F	Other	0.001614
KAF25_009242	81311	82144	834	+	Transcriptional regulation of mitochondrial recombination	Mitochondrial homologous recombination protein 1	Mitochondrial large ribosomal subunit protein mL67	Other	0.000598
KAF25_009240	85293	87211	1919	-	Prephenate dehydratase	Prephenate dehydratase	Putative prephenate dehydratase (PDT) (EC 4.2.1.51)	Other	0.022575
KAF25_009243	87268	88626	1359	+	Aminotransferase class-III	Aminotransferase class-III	Uncharacterized aminotransferase C1771.03c (EC 2.6.-.-)	Other	0.000488
KAF25_009244	90808	95199	4392	+	Ras-binding domain of Byr2; Protein kinase domain; SAM domain (Sterile alpha motif)	Ras-binding domain of Byr2; Protein kinase domain; Sterile alpha motif domain	Protein kinase byr2 (EC 2.7.11.25) (MAPK kinase kinase) (MAPKKK) (Protein kinase ste8)	Other	0.002666
KAF25_009245	95601	99981	4381	+	Gamma-glutamyl cyclotransferase, AIG2-like; PrpF protein	Gamma-glutamylcyclotransferase, AIG2-like; PrpF protein	3-methylitaconate isomerase (EC 5.3.3.6) ((R)-3-methylitaconate isomerase) (3-methylitaconate delta-isomerase)	Other	0.000968
KAF25_009259	100571	102655	2085	-				Other	0.094344
KAF25_009260	103895	106743	2849	-			Nucleoporin NUP82 (Nuclear pore protein NUP82)	Other	0.001247
KAF25_009246	107070	107719	650	+	RNA recognition motif. (a.k.a. RRM, RBD, or RNP domain)	RNA recognition motif domain	Nuclear cap-binding protein subunit 2 (20 kDa nuclear cap-binding protein) (NCBP 20 kDa subunit) (CBP20)	Other	0.002769
KAF25_009261	108121	108511	391	-	Mitochondrial ribosomal protein L31	Ribosomal protein L31, mitochondrial	54S ribosomal protein L31, mitochondrial (Negative regulator of cdc42 protein nrf20)	Other	0.001035
KAF25_009262	108749	110338	1590	-	Centromere kinetochore component CENP-T histone fold	CENP-T/Histone H4, histone fold	Histone H4	Other	0.000588
KAF25_009247	108882	109492	611	+	Sedlin, N-terminal conserved region	Trafficking protein particle complex subunit 2	Transport protein particle 20 kDa subunit (TRAPP 20 kDa subunit)	Other	0.000677
KAF25_009263	111668	114202	2535	-	Anaphase-promoting complex, cyclosome, subunit 3; Tetratricopeptide repeat	Tetratricopeptide repeat 1; Tetratricopeptide repeat	Protein bimA	Other	0.000752
KAF25_009264	115077	116132	1056	-	Ribosomal protein S10p/S20e	Ribosomal protein S10 domain	40S ribosomal protein S20 (S22)	Other	0.000791
KAF25_009248	116697	117191	495	+	SRP-independent targeting protein 2/TMEM208	SRP-independent targeting protein 2/TMEM208	SRP-independent targeting protein 2 homolog (Meiotically up-regulated gene 69 protein)	Other	0.002713
KAF25_009265	117248	118270	1023	-	Protein of unknown function (DUF3605)	Protein of unknown function DUF3605	N-acetylglucosamine-induced protein 1 (GlcNAc-Induced Gene)	Other	0.000411
KAF25_009249	118329	120412	2084	+	alpha/beta hydrolase fold	Alpha/beta hydrolase fold-3	Putative steryl acetyl hydrolase mug81 (EC 3.1.1.-) (Meiotically up-regulated gene 180 protein)	Other	0.010645
KAF25_009250	122581	123570	990	+	Histone-like transcription factor (CBF/NF-Y) and archaeal histone	Transcription factor CBF/NF-Y/archaeal histone domain	NCT transcriptional regulatory complex subunit A (Negative cofactor 2 AB)	Other	0.001769
KAF25_009251	125029	128318	3290	+	Phosphatidylinositol 3- and 4-kinase; Yeast phosphatidylinositol-4-OH kinase Pik1	Phosphatidylinositol 3-/4-kinase, catalytic domain; Phosphatidylinositol 4-kinase, Pik1, fungi	Phosphatidylinositol 4-kinase PIK1a (PI4-kinase) (PtdIns-4-kinase) (EC 2.7.1.67)	Other	0.003007
KAF25_009266	129264	132248	2985	-			Nipped-B-like protein B	Other	0.004172
KAF25_009267	132809	134483	1675	-	Ras family	Small GTPase	Vacuolar protein sorting-associated protein 21 (GTP-binding protein YPT51) (Vacuolar protein-targeting protein 12)	Other	0.000935
KAF25_009268	134693	141781	7089	-	Fungal Zn(2)-Cys(6) binuclear cluster domain; Fungal specific transcription factor domain	Zn(2)-C6 fungal-type DNA-binding domain; Transcription factor domain, fungi	Uncharacterized transcriptional regulatory protein C1327.01c	Other	0.006542
KAF25_009252	134823	136796	1974	+	KRI1-like family C-terminal; KRI1-like family	Kri1-like, C-terminal; KRR1 interacting protein 1	Protein kri1	Other	0.000343
KAF25_009253	143403	154589	11187	+	Family of unknown function (DUF5321)	Protein of unknown function DUF5321		Other	0.00028
KAF25_009269	143403	152042	8640	-	Peptidase family C50		Separin (EC 3.4.22.49) (Cell division-associated protein bimB) (Separase)	Other	0.001272
KAF25_009270	153064	154266	1203	-	Sir2 family	Sirtuin family	NAD-dependent protein deacylase SIR4 (EC 2.3.1.286) (Regulatory protein SIR2 homolog 4)	Other	0.00178
KAF25_009254	154645	157391	2747	+	Cation efflux family	Cation efflux protein	Mitochondrial metal transporter 2	Other	0.003671
KAF25_009255	159250	161613	2364	+	FGGY family of carbohydrate kinases, N-terminal domain; FGGY family of carbohydrate kinases, C-terminal domain	Carbohydrate kinase, FGGY, N-terminal; Carbohydrate kinase, FGGY, C-terminal	Probable D-xylulose kinase A (Xylulokinase A) (EC 2.7.1.17)	Other	0.005019	(+)	1.1391	(+)	1.08981
KAF25_009271	161666	162593	928	-	Cwf15/Cwc15 cell cycle control protein	Pre-mRNA-splicing factor Cwf15/Cwc15	Pre-mRNA-splicing factor cwc15	Other	0.001015
KAF25_009256	162820	163754	935	+	3' exoribonuclease family, domain 1; 3' exoribonuclease family, domain 2	Exoribonuclease, phosphorolytic domain 1; Exoribonuclease, phosphorolytic domain 2	Exosome complex component rrp45 (Ribosomal RNA-processing protein 45)	Other	0.000965
KAF25_009272	163987	164697	711	-	ADP-ribosylation factor family	Small GTPase superfamily, ARF/SAR type	ADP-ribosylation factor-like protein 3 (Arf-like GTPase 3)	Other	0.00384
KAF25_009257	165059	167986	2928	+	Sodium/hydrogen exchanger family	Cation/H+ exchanger	Endosomal/prevacuolar sodium/hydrogen exchanger (Endosomal/prevacuolar Na(+)/H(+) exchanger) (Vacuolar protein sorting-associated protein 44)	Other	0.000335
KAF25_009273	168553	174022	5470	-	Myb-like DNA-binding domain; HSA	Helicase/SANT-associated domain	Chromatin modification-related protein EAF1 (ESA1-associated factor 1) (Vacuolar import and degradation protein 21)	Other	0.024158
KAF25_009258	174623	175684	1062	+	G-patch domain	Spp2/MOS2, G-patch domain	Pre-mRNA-splicing factor SPP2	Other	0.000407
KAF25_009274	176025	179492	3468	-	UDP-glucoronosyl and UDP-glucosyl transferase; Glycosyltransferase family 28 N-terminal domain	UDP-glucuronosyl/UDP-glucosyltransferase; Glycosyltransferase family 28, N-terminal domain	Sterol 3-beta-glucosyltransferase UGT80A2 (EC 2.4.1.173) (UDP-glucose:sterol glucosyltransferase 80A2)	Other	0.000301	(+)	1.20137	(+)	1.19019
KAF25_009275	180976	182822	1847	-	Uncharacterised protein family, YAP/Alf4/glomulin	YAP-binding/ALF4/Glomulin		Other	0.001352
KAF25_009289	183845	187309	3465	-	DNA mitochondrial polymerase exonuclease domain; DNA polymerase family A	DNA mitochondrial polymerase, exonuclease domain; DNA-directed DNA polymerase, family A, palm domain	DNA polymerase gamma, mitochondrial (EC 2.7.7.7) (Mitochondrial DNA polymerase catalytic subunit)	Other	0.001267
KAF25_009276	189352	190439	1088	+				Other	0.001254
KAF25_009290	191363	196976	5614	-	Nuclear pore complex scaffold, nucleoporins 186/192/205	Nucleoporin Nup186/Nup192/Nup205	Nucleoporin NUP192 (Nuclear pore protein NUP192)	Other	0.001889
KAF25_009277	197170	209880	12711	+	Phosphatidylinositol 3- and 4-kinase; FATC domain; Cullin protein neddylation domain; Cullin family; Telomere-length maintenance and DNA damage repair	Phosphatidylinositol 3-/4-kinase, catalytic domain; FATC domain; Cullin protein, neddylation domain; Cullin, N-terminal; Telomere-length maintenance and DNA damage repair	Serine/threonine-protein kinase TEL1 (EC 2.7.11.1) (ATM homolog) (DNA-damage checkpoint kinase TEL1) (Telomere length regulation protein 1)	Other	0.001038
KAF25_009278	213272	215212	1941	+				Other	0.002835
KAF25_009279	216005	218464	2460	+	PIF1-like helicase	DNA helicase Pif1-like	ATP-dependent DNA helicase PIF1 (EC 3.6.4.12) (DNA repair and recombination helicase PIF1)	Other	0.00069	(+)	1.86662	(+)	1.8342
KAF25_009280	219143	222317	3175	+	YjeF-related protein N-terminus; FDF domain	YjeF N-terminal domain; FDF domain	Enhancer of mRNA-decapping protein 3	Other	0.000689
KAF25_009281	224493	226817	2325	+	PalH/RIM21	PalH/RIM21	pH-response regulator protein palH/prr-4	Other	0.021192
KAF25_009282	228190	231369	3180	+	TLC domain; TRAM1-like protein	TRAM/LAG1/CLN8 homology domain; TRAM1-like protein	Sphingosine N-acyltransferase-like protein FUM17 (EC 2.3.1.-) (Fumonisin biosynthesis cluster protein 17)	Other	0.0007
KAF25_009291	231383	237449	6067	-	ABC transporter; ABC transporter transmembrane region	ABC transporter-like; ABC transporter type 1, transmembrane domain	ABC transporter aclQ (Aspirochlorine biosynthesis protein Q)	Other	0.000941
KAF25_009283	249363	250812	1450	+				Other	0.000993
KAF25_009292	250806	254271	3466	-	Cell division protein 48 (CDC48), domain 2; ATPase family associated with various cellular activities (AAA); AAA+ lid domain; Cell division protein 48 (CDC48), N-terminal domain; Vps4 C terminal oligomerisation domain	CDC48, domain 2; ATPase, AAA-type, core; AAA ATPase, AAA+ lid domain; CDC48, N-terminal subdomain; Vps4 oligomerisation, C-terminal	Cell division control protein 48	Other	0.000583
KAF25_009293	254502	256711	2210	-	Chromatin associated protein KTI12	Protein KTI12/L-seryl-tRNA(Sec) kinase	Protein kti12	Other	0.001047
KAF25_009294	257494	260044	2551	-	Smr domain; Domain of unknown function (DUF1771)	Smr domain; Domain of unknown function DUF1771	Smr domain-containing protein C11H11.03c	Other	0.001324
KAF25_009284	257887	258672	786	+				Other	0.001619
KAF25_009285	267878	269135	1258	+	G-protein alpha subunit	Guanine nucleotide binding protein (G-protein), alpha subunit	Guanine nucleotide-binding protein subunit alpha	Other	0.000666
KAF25_009295	273060	274310	1251	-	D123	Cell division cycle protein 123	Cell division cycle protein 123	Other	0.002565
KAF25_009286	274587	275814	1228	+	cwf21 domain	mRNA splicing factor Cwf21 domain	Pre-mRNA-splicing factor CWC21	Other	0.000373
KAF25_009287	275858	277359	1502	+				Other	0.000467
KAF25_009310	277336	279362	2027	-				Other	0.000747	(+)	3.46428	(+)	3.14978
KAF25_009311	279830	282452	2623	-	N-(5'phosphoribosyl)anthranilate (PRA) isomerase; Indole-3-glycerol phosphate synthase; Glutamine amidotransferase class-I	N-(5'phosphoribosyl) anthranilate isomerase (PRAI); Indole-3-glycerol phosphate synthase; Glutamine amidotransferase	Multifunctional tryptophan biosynthesis protein [Includes: Anthranilate synthase component 2 (AS) (EC 4.1.3.27) (Anthranilate synthase, glutamine amidotransferase component); Indole-3-glycerol phosphate synthase (IGPS) (EC 4.1.1.48); N-(5'-phosphoribosyl)anthranilate isomerase (PRAI) (EC 5.3.1.24)]	Other	0.000824
KAF25_009288	282995	288486	5492	+	Nucleoporin subcomplex protein binding to Pom34; Nuclear pore protein NUP188 C-terminal domain	Nucleoporin Nup188; Nuclear pore protein Nup188, C-terminal	Nucleoporin NUP188 (Nuclear pore protein NUP188)	Other	0.017255
KAF25_009312	289005	290584	1580	-	Tim10/DDP family zinc finger	Tim10-like	Mitochondrial import inner membrane translocase subunit TIM9	Other	0.001566
KAF25_009296	292998	299328	6331	+	RhoGAP domain	Rho GTPase-activating protein domain	Rho-GTPase-activating protein 5	Other	0.001769
KAF25_009313	296710	298847	2138	-	Alg9-like mannosyltransferase family	GPI mannosyltransferase	GPI mannosyltransferase 3 (EC 2.4.1.-) (GPI mannosyltransferase III) (GPI-MT-III) (Glycosylphosphatidylinositol-anchor biosynthesis protein 10)	Other	0.000974
KAF25_009297	300113	302944	2832	+	Aminotransferase class-III	Aminotransferase class-III	Ornithine aminotransferase (EC 2.6.1.13) (Ornithine--oxo-acid aminotransferase)	Other	0.001922
KAF25_009298	307858	310951	3094	+	Protein kinase domain; Domain of unknown function (DUF3543)	Protein kinase domain; Serine/threonine-protein kinase, C-terminal	Serine/threonine-protein kinase ATG1 (EC 2.7.11.1) (Autophagy-related protein 1)	Other	0.000986
KAF25_009299	311840	312766	927	+				Other	0.00034
KAF25_009314	313062	315353	2292	-	FHA domain; Protein kinase domain	Forkhead-associated (FHA) domain; Protein kinase domain	Meiosis-specific serine/threonine-protein kinase mek1 (EC 2.7.11.1)	Other	0.000695
KAF25_009300	317032	318511	1480	+	A49-like RNA polymerase I associated factor	RNA polymerase I associated factor, A49-like	DNA-directed RNA polymerase I subunit rpa49 (RNA polymerase I subunit A49) (DNA-directed RNA polymerase I 49 kDa polypeptide)	Other	0.002821
KAF25_009301	319109	325384	6276	+	Enoyl-CoA hydratase/isomerase	Enoyl-CoA hydratase/isomerase	3,2-trans-enoyl-CoA isomerase (EC 5.3.3.8) (Delta(3),Delta(2)-enoyl-CoA isomerase) (D3,D2-enoyl-CoA isomerase) (Dodecenoyl-CoA isomerase)	Other	0.000533
KAF25_009315	320637	323096	2460	-	Vps51/Vps67		Conserved oligomeric Golgi complex subunit 1 (COG complex subunit 1) (Component of oligomeric Golgi complex 1)	Other	0.00015
KAF25_009316	323465	325309	1845	-	Sas10 C-terminal domain; Sas10/Utp3/C1D family	Sas10 C-terminal domain; Sas10/Utp3/C1D	Uncharacterized protein C3B8.09	Other	0.000468
KAF25_009302	325504	330950	5447	+	Voltage gated chloride channel	Chloride channel, voltage gated	H(+)/Cl(-) exchange transporter 3 (Chloride channel protein 3) (ClC-3) (Chloride transporter ClC-3)	Other	0.001
KAF25_009303	331291	333400	2110	+	Aminotransferase class-III	Aminotransferase class-III	4-aminobutyrate aminotransferase (EC 2.6.1.19) (GABA aminotransferase) (GABA-AT) (Gamma-amino-N-butyrate transaminase) (GABA transaminase)	Other	0.000506			(+)	1.74054
KAF25_009317	331291	336668	5378	-				Other	0.001351
KAF25_009304	339226	344290	5065	+	AWS domain; TFIIS helical bundle-like domain; SRI (Set2 Rpb1 interacting) domain; SET domain	AWS domain; Transcription factor IIS, N-terminal; Set2 Rpb1 interacting domain; SET domain	Histone-lysine N-methyltransferase, H3 lysine-36 specific (EC 2.1.1.359) (SET domain-containing protein 2)	Other	0.000271
KAF25_009318	342701	343747	1047	-	Domain of unknown function (DUF2431)	Domain of unknown function DUF2431	25S rRNA (uridine-N(3))-methyltransferase (EC 2.1.1.-)	Other	0.001551
KAF25_009305	345424	350342	4919	+				Other	0.000748
KAF25_009319	351293	353056	1764	-	ThiF family	THIF-type NAD/FAD binding fold	DNA damage tolerance protein RHC31 (RAD31 homolog)	Other	0.00334
KAF25_009306	354202	360189	5988	+				Other	0.00097
KAF25_009320	357599	358278	680	-				Other	0.081939
KAF25_009321	360632	364195	3564	-	NADH-ubiquinone oxidoreductase B12 subunit family	NADH dehydrogenase [ubiquinone] 1 beta subcomplex subunit 3		Other	0.005972
KAF25_009307	361260	362837	1578	+				Other	0.000837
KAF25_009322	364261	369793	5533	-	CTLH/CRA C-terminal to LisH motif domain; LisH	CTLH/CRA C-terminal to LisH motif domain; LIS1 homology motif	Protein FYV10	Other	0.000242
KAF25_009308	364610	366429	1820	+	CAF1 family ribonuclease	Ribonuclease CAF1	CCR4-NOT transcription complex subunit 7 (EC 3.1.13.4) (BTG1-binding factor 1) (CCR4-associated factor 1) (CAF-1) (Caf1a)	Other	0.003681
KAF25_009309	369876	372843	2968	+	Helix-loop-helix DNA-binding domain	Myc-type, basic helix-loop-helix (bHLH) domain	Transcriptional regulator CBF1	Other	0.000493
KAF25_009323	372818	377696	4879	-	Protein of unknown function (DUF2841)	Protein of unknown function DUF2841	Uncharacterized protein YDR124W	Other	0.001231
KAF25_009340	383303	391323	8021	-	ABC transporter; Protein of unknown function (DUF1749); ABC transporter transmembrane region	ABC transporter-like; Fusarinine C esterase SidJ; ABC transporter type 1, transmembrane domain	Metal resistance protein YCF1 (ABC-type Cd(2+) transporter) (EC 7.2.2.2) (ABC-type glutathione-S-conjugate transporter) (EC 7.6.2.3) (Yeast cadmium factor 1)	Other	0.001232
KAF25_009324	391713	395187	3475	+			TEL2-interacting protein 1	Other	0.000517
KAF25_009325	397702	399551	1850	+	Amino acid permease	Amino acid permease/ SLC12A domain	General amino-acid permease GAP1	Other	0.001815
KAF25_009341	404287	406025	1739	-	NADH pyrophosphatase-like rudimentary NUDIX domain; NADH pyrophosphatase zinc ribbon domain; NUDIX domain	NADH pyrophosphatase-like, N-terminal; Zinc ribbon, NADH pyrophosphatase; NUDIX hydrolase domain	NAD-capped RNA hydrolase (DeNADding enzyme) (EC 3.6.1.-) (Probable NADH pyrophosphatase) (EC 3.6.1.22)	Other	0.000949
KAF25_009326	406027	408359	2333	+	PQ loop repeat	PQ-loop repeat	Probable vacuolar amino acid transporter YPQ3 (PQ-loop repeat-containing protein 3) (Protein RTC2) (Restriction of telomere capping protein 2)	Other	0.002559
KAF25_009327	410152	411599	1448	+	Tim17/Tim22/Tim23/Pmp24 family		Mitochondrial import inner membrane translocase subunit tim23	Other	0.002168
KAF25_009328	411866	413935	2070	+				Other	0.002769
KAF25_009329	414782	415600	819	+	Dephospho-CoA kinase	Dephospho-CoA kinase	Dephospho-CoA kinase CAB5 (DPCK) (EC 2.7.1.24) (Dephosphocoenzyme A kinase)	Other	0.040853
KAF25_009330	416063	418662	2600	+				Other	0.003871
KAF25_009342	419222	421009	1788	-	ATP-dependent protease La (LON) substrate-binding domain; Zinc finger, C3HC4 type (RING finger)	Lon, substrate-binding domain;	LON peptidase N-terminal domain and RING finger protein 1 (RING finger protein 191)	Other	0.001734
KAF25_009331	425995	426473	479	+				Other	0.001675
KAF25_009343	427143	428344	1202	-	Insulin-induced protein (INSIG)	Insulin-induced protein family	Insulin-induced gene 2 protein (INSIG-2)	Other	0.001693
KAF25_009344	429911	431389	1479	-			p21-activated protein kinase-interacting protein 1-like (PAK1-interacting protein 1-like)	Other	0.00071
KAF25_009345	431647	435103	3457	-	Protein kinase domain	Protein kinase domain	Serine/threonine-protein kinase ppk30 (EC 2.7.11.1)	Other	0.001083
KAF25_009332	437295	437940	646	+				Other	0.001438
KAF25_009333	438123	440535	2413	+				Other	0.003667
KAF25_009346	438150	440131	1982	-	Prion-inhibition and propagation	Prion-inhibition and propagation, HeLo domain		Other	0.408644
KAF25_009334	442574	446058	3485	+	Fungal specific transcription factor domain; Fungal Zn(2)-Cys(6) binuclear cluster domain	Transcription factor domain, fungi; Zn(2)-C6 fungal-type DNA-binding domain	C6 finger domain transcription factor iacK (Iso-A82775C biosynthesis cluster protein K)	Other	0.002556
KAF25_009335	446866	447084	219	+				Other	0.001345
KAF25_009336	447117	448853	1737	+	ABC transporter; ABC-2 type transporter	ABC transporter-like; ABC transporter family G domain; ABC-2 type transporter	ABC transporter G family member 1 (ABC transporter ABCG.1) (PhABCG1)	Other	0.006381
KAF25_009337	451703	455339	3637	+				Other	0.003
KAF25_009347	455380	460169	4790	-	MaoC like domain	MaoC-like dehydratase domain	Mesaconyl-C(4)-CoA hydratase (EC 4.2.1.153) (3-methylfumaryl-CoA hydratase)	Other	0.00407
KAF25_009338	455702	458896	3195	+	Type I phosphodiesterase / nucleotide pyrophosphatase	Type I phosphodiesterase/nucleotide pyrophosphatase/phosphate transferase	GPI ethanolamine phosphate transferase 3 (EC 2.-.-.-) (Glycosylphosphatidylinositol-anchor biosynthesis protein 13)	Other	0.000607
KAF25_009348	460865	462653	1789	-	Mycolic acid cyclopropane synthetase		Sphingolipid C9-methyltransferase 2 (C-9-MT2) (EC 2.1.1.317)	Other	0.001635	(+)	1.97546	(+)	1.95902
KAF25_009349	473541	474149	609	-				Signal Peptide (Sec/SPI)	0.987624
KAF25_009350	476701	483513	6813	-	ATPase family associated with various cellular activities (AAA)	ATPase, AAA-type, core	Peroxisomal biogenesis factor 6 (ClaPEX6) (Peroxin-6)	Other	0.000568
KAF25_009339	476816	478613	1798	+	SH3-binding, glutamic acid-rich protein	SH3-binding, glutamic acid-rich protein	Uncharacterized protein YFR016C	Other	0.001265
KAF25_009351	484714	486843	2130	+	Partial alpha/beta-hydrolase lipase region	Partial AB-hydrolase lipase domain	Sterol esterase 2 (EC 3.1.1.13) (Steryl ester hydrolase 2)	Other	0.001297
KAF25_009368	487616	488623	1008	-	ATP11 protein	ATP11	Protein ATP11, mitochondrial	Other	0.00034	(+)	1.23102	(+)	1.21611
KAF25_009352	489220	492974	3755	+	Dos2-interacting transcription regulator of RNA-Pol-II; RNAPII transcription regulator C-terminal	MMS19, N-terminal; MMS19, C-terminal	MMS19 nucleotide excision repair protein homolog (MMS19-like protein)	Other	0.001569
KAF25_009369	493283	494071	789	-	Microsomal signal peptidase 25 kDa subunit (SPC25)	Signal peptidase complex subunit Spc2/SPCS2	Signal peptidase complex subunit SPC2 (Microsomal signal peptidase subunit 2)	Other	0.000358
KAF25_009353	494474	495398	925	+	Integral membrane protein EMC3/TMCO1-like	Integral membrane protein EMC3/TMCO1-like	ER membrane protein complex subunit 3	Other	0.003589
KAF25_009370	494941	496434	1494	-	SHS2 domain found in N terminus of Rpb7p/Rpc25p/MJ0397; RNA polymerase III subunit Rpc25	RNA polymerase Rpb7-like , N-terminal; RNA polymerase III, subunit Rpc25	DNA-directed RNA polymerase III subunit RPC8 (RNA polymerase III subunit C8) (DNA-directed RNA polymerase III subunit H) (RNA polymerase III subunit 22.9 kDa subunit) (RPC22.9)	Other	0.004876
KAF25_009354	496634	501668	5035	+	Nuclear fragile X mental retardation-interacting protein 1 (NUFIP1)	Nuclear fragile X mental retardation-interacting protein 1, conserved domain		Other	0.00777
KAF25_009371	500078	501337	1260	-	SPT2 chromatin protein	Chromatin SPT2		Other	0.002662
KAF25_009355	501721	503405	1685	+	60s Acidic ribosomal protein		60S acidic ribosomal protein P2	Signal Peptide (Sec/SPI)	0.649072
KAF25_009372	503412	506120	2709	-			Probable GPI-anchored cupredoxin ARB_05732-1	Signal Peptide (Sec/SPI)	0.995189
KAF25_009373	506142	510805	4664	-	ALG6, ALG8 glycosyltransferase family	Glycosyl transferase, ALG6/ALG8	Probable dolichyl pyrophosphate Man9GlcNAc2 alpha-1,3-glucosyltransferase (EC 2.4.1.267) (Asparagine-linked glycosylation protein 6) (Dol-P-Glc:Man(9)GlcNAc(2)-PP-Dol alpha-1,3-glucosyltransferase) (Dolichyl-P-Glc:Man9GlcNAc2-PP-dolichyl glucosyltransferase)	Other	0.0045
KAF25_009356	510934	512740	1807	+			pH-response regulator protein palC	Other	0.062882
KAF25_009374	512910	513245	336	-				Signal Peptide (Sec/SPI)	0.994749
KAF25_009375	514003	516152	2150	-	2Fe-2S iron-sulfur cluster binding domain; 4Fe-4S dicluster domain	Succinate dehydogenase/fumarate reductase N-terminal;	Succinate dehydrogenase [ubiquinone] iron-sulfur subunit, mitochondrial (EC 1.3.5.1) (Iron-sulfur subunit of complex II) (Ip)	Other	0.000521
KAF25_009357	516182	518145	1964	+	Stage II sporulation protein E (SpoIIE)	PPM-type phosphatase domain	Protein phosphatase 2C homolog 7, mitochondrial (PP2C-7) (EC 3.1.3.16)	Other	0.001322
KAF25_009358	518196	519443	1248	+	Mitochondrial carrier protein	Mitochondrial substrate/solute carrier	S-adenosylmethionine mitochondrial carrier protein (Mitochondrial S-adenosylmethionine transporter) (Solute carrier family 25 member 26)	Other	0.028111
KAF25_009359	520768	521472	705	+			UPF0643 protein PB2B2.08	Other	0.001671
KAF25_009360	521990	523384	1395	+	JAB1/Mov34/MPN/PAD-1 ubiquitin protease	JAB1/MPN/MOV34 metalloenzyme domain	Eukaryotic translation initiation factor 3 subunit H (eIF3h)	Other	0.00088
KAF25_009361	524802	526202	1401	+	S-adenosyl-L-homocysteine hydrolase, NAD binding domain; S-adenosyl-L-homocysteine hydrolase	S-adenosyl-L-homocysteine hydrolase, NAD binding domain; Adenosylhomocysteinase-like	Adenosylhomocysteinase (AdoHcyase) (EC 3.3.1.1) (S-adenosyl-L-homocysteine hydrolase)	Other	0.001625	(+)	1.03064	(+)	1.01894
KAF25_009376	526935	528688	1754	-	D-isomer specific 2-hydroxyacid dehydrogenase, NAD binding domain; D-isomer specific 2-hydroxyacid dehydrogenase, catalytic domain	D-isomer specific 2-hydroxyacid dehydrogenase, NAD-binding domain; D-isomer specific 2-hydroxyacid dehydrogenase, catalytic domain	Putative 2-hydroxyacid dehydrogenase UNK4.10 (EC 1.-.-.-)	Other	0.000418
KAF25_009377	528829	529662	834	-	Protein of unknown function (DUF1640)	Coiled-coil domain-containing protein 90-like	Protein FMP32, mitochondrial (Found in mitochondrial proteome protein 32)	Other	0.001557
KAF25_009362	530604	532832	2229	+			Transcription factor ATEG_07667 (Azasperpyranone A biosynthesis cluster B protein ATEG_07667)	Other	0.003865
KAF25_009363	533126	535365	2240	+	Major Facilitator Superfamily	Major facilitator superfamily	Efflux pump mlcE (Compactin biosynthesis protein E)	Signal Peptide (Sec/SPI)	0.775218
KAF25_009364	535634	536215	582	+	Uncharacterized conserved protein (DUF2196)	Protein of unknown function DUF2196	Uncharacterized protein YwbE	Other	0.000736
KAF25_009365	537099	543039	5941	+	Region in Clathrin and VPS; Clathrin-H-link; Clathrin propeller repeat	Clathrin, heavy chain/VPS, 7-fold repeat; Clathrin, heavy chain, propeller repeat	Probable clathrin heavy chain	Other	0.002336
KAF25_009378	543057	547705	4649	-	Putative heavy-metal-binding; Dipeptidyl peptidase IV (DPP IV) N-terminal region; Prolyl oligopeptidase family	Uncharacterised protein family UPF0145; Dipeptidylpeptidase IV, N-terminal domain; Peptidase S9, prolyl oligopeptidase, catalytic domain	Probable dipeptidyl-aminopeptidase B (DPAP B) (EC 3.4.14.5)	Other	0.003331
KAF25_009379	547738	550374	2637	-	Trehalase	Glycoside hydrolase, family 37	Trehalase (EC 3.2.1.28) (Alpha,alpha-trehalase) (Alpha,alpha-trehalose glucohydrolase)	Signal Peptide (Sec/SPI)	0.61973
KAF25_009380	551590	553589	2000	-	Beta-eliminating lyase	Aromatic amino acid beta-eliminating lyase/threonine aldolase	Aldolase vrtJ (EC 4.1.2.-) (Viridicatumtoxin synthesis protein J)	Other	0.002218
KAF25_009366	553776	565356	11581	+	RNA polymerase I, Rpa2 specific domain; RNA polymerase Rpb2, domain 3; RNA polymerase Rpb2, domain 7; RNA polymerase Rpb2, domain 6; RNA polymerase Rpb2, domain 2; RNA polymerase beta subunit	DNA-directed RNA polymerase I subunit RPA2, domain 4; RNA polymerase Rpb2, domain 3; RNA polymerase Rpb2, domain 7; DNA-directed RNA polymerase, subunit 2, hybrid-binding domain; RNA polymerase Rpb2, domain 2; RNA polymerase, beta subunit, protrusion	DNA-directed RNA polymerase I subunit RPA2 (EC 2.7.7.6) (DNA-directed RNA polymerase I polypeptide 2) (RNA polymerase I subunit 2)	Other	0.000823
KAF25_009381	553776	559625	5850	-	ADP-ribosylation factor family	Small GTPase superfamily, ARF/SAR type	ADP-ribosylation factor-like protein 8b (AtARL8b) (ADP-ribosylation factor-like A1D) (AtARLA1D)	Other	0.014085
KAF25_009367	566361	569779	3419	+	Common central domain of tyrosinase; Tyosinase C-terminal domain	Tyrosinase copper-binding domain; Tyosinase, C-terminal	Tyrosinase (EC 1.14.18.1) (Monophenol monooxygenase)	Signal Peptide (Sec/SPI)	0.988341
KAF25_009382	570510	572051	1542	-	Cyclin	Cyclin PHO80-like	PHO85 cyclin-6	Other	0.001575
KAF25_009383	575518	577627	2110	-	Proteasome subunit	Proteasome, subunit alpha/beta	Proteasome subunit beta type-1 (EC 3.4.25.1) (Macropain subunit PRE3) (Multicatalytic endopeptidase complex subunit PRE3) (Proteasome component PRE3) (Proteinase YSCE subunit PRE3)	Other	0.000811
KAF25_009384	577714	578780	1067	-	Erv1 / Alr family	ERV/ALR sulfhydryl oxidase domain	FAD-linked sulfhydryl oxidase ERV2 (EC 1.8.3.2)	Other	0.184742
KAF25_009385	585915	589445	3531	+				Signal Peptide (Sec/SPI)	0.982183
KAF25_009386	591844	596887	5044	+	PHP domain; Protein of unknown function (DUF3433)	PHP domain; Protein of unknown function DUF3433	Probable histidinol-phosphatase (HolPase) (EC 3.1.3.15)	Other	0.001275
KAF25_009400	597290	600802	3513	-	Histone deacetylase domain	Histone deacetylase domain	Histone deacetylase HOS3 (EC 3.5.1.98)	Other	0.000532
KAF25_009387	603344	604578	1235	+				Signal Peptide (Sec/SPI)	0.957058
KAF25_009401	604837	606212	1376	-	Queuine tRNA-ribosyltransferase	tRNA-guanine(15) transglycosylase-like	Queuine tRNA-ribosyltransferase catalytic subunit (EC 2.4.2.64) (Guanine insertion enzyme) (tRNA-guanine transglycosylase)	Other	0.002459
KAF25_009388	606570	610649	4080	+	Ribosomal S17; Mitochondrial ribosomal protein subunit	Ribosomal protein S17e; Mitochondrial ribosomal protein MRP51, fungi	40S ribosomal protein S17 (CRP3)	Other	0.001755
KAF25_009402	609366	610178	813	-	Rtr1/RPAP2 family	Rtr1/RPAP2 domain		Other	0.000425
KAF25_009389	611033	617167	6135	+	SH3 domain	SH3 domain	SH3 domain-containing protein C23A1.17	Other	0.000862
KAF25_009390	621134	622723	1590	+				Other	0.00116
KAF25_009403	623691	626072	2382	-	Gamma tubulin complex component N-terminal; Gamma tubulin complex component C-terminal	Gamma tubulin complex component protein, N-terminal; Gamma tubulin complex component, C-terminal		Other	0.005744
KAF25_009404	626604	629646	3043	-	Senescence-associated protein	Senescence/spartin-associated	Spartin	Other	0.001252
KAF25_009391	630694	637133	6440	+	DinB superfamily; Sulfatase-modifying factor enzyme 1; Histidine-specific methyltransferase, SAM-dependent	DinB-like domain; Sulfatase-modifying factor enzyme; Histidine-specific methyltransferase, SAM-dependent	Ergothioneine biosynthesis protein 1 [Includes: L-histidine N(alpha)-methyltransferase (EC 2.1.1.44); Hercynylcysteine S-oxide synthase (EC 1.14.99.51)]	Other	0.000902
KAF25_009405	635676	636769	1094	-	Initiation factor 2 subunit family	Initiation factor 2B-related	Translation initiation factor eIF-2B subunit alpha (eIF-2B GDP-GTP exchange factor subunit alpha)	Other	0.000909
KAF25_009392	638835	639605	771	+	Protein of unknown function (DUF1681)	NECAP, PHear domain	NECAP-like protein CG9132	Other	0.003501
KAF25_009406	639826	640806	981	-				Other	0.002301
KAF25_009407	641410	642724	1315	-	Radical SAM superfamily	Radical SAM	Uncharacterized protein MJ0674	Other	0.000628
KAF25_009393	643189	645566	2378	+	GMC oxidoreductase	Glucose-methanol-choline oxidoreductase, N-terminal; Glucose-methanol-choline oxidoreductase, C-terminal	Dehydrogenase xptC (EC 1.1.-.-) (Prenyl xanthone synthesis protein C)	Other	0.001449
KAF25_009408	645705	647108	1404	-				Other	0.001147
KAF25_009394	651121	655470	4350	+	Cytosolic domain of 10TM putative phosphate transporter; Extracellular tail, of 10TM putative phosphate transporter; Calcium-dependent channel, 7TM region, putative phosphate; Late exocytosis, associated with Golgi transport	10TM putative phosphate transporter, cytosolic domain; 10TM putative phosphate transporter, extracellular tail; Calcium-dependent channel, 7TM region, putative phosphate; Calcium permeable stress-gated cation channel 1, N-terminal transmembrane domain	Uncharacterized protein RSN1 (Rescuer of SRO7 at high Nacl protein 1)	Other	0.000186
KAF25_009395	656655	660368	3714	+				Signal Peptide (Sec/SPI)	0.835512	(+)	2.80796	(+)	2.77813
KAF25_009396	660876	662215	1340	+	HD domain	HD domain	5'-deoxynucleotidase hdd1 (EC 3.1.3.89)	Other	0.000973
KAF25_009397	663530	664963	1434	+				Other	0.000586
KAF25_009398	668078	669336	1259	+	Polysaccharide deacetylase	NodB homology domain	Chitin deacetylase (EC 3.5.1.41)	Signal Peptide (Sec/SPI)	0.928023	(+)	3.19309	(+)	3.10505
KAF25_009399	672235	678583	6349	+	Fungal specific transcription factor domain; Dynamin central region; Dynamin family; Fungal Zn(2)-Cys(6) binuclear cluster domain	Transcription factor domain, fungi; Dynamin central domain; Dynamin superfamily; Zn(2)-C6 fungal-type DNA-binding domain	Interferon-induced GTP-binding protein Mx2 (Myxovirus resistance protein 2)	Other	0.000846
KAF25_009409	678588	680434	1847	-	Sugar (and other) transporter	Major facilitator, sugar transporter-like	Repressible high-affinity phosphate permease	Other	0.024142
KAF25_009410	680497	682032	1536	-	Sugar (and other) transporter	Major facilitator, sugar transporter-like	Repressible high-affinity phosphate permease	Other	0.000997
KAF25_009411	685697	687813	2117	-	alpha/beta hydrolase fold	Alpha/beta hydrolase fold-1	Homoserine O-acetyltransferase (EC 2.3.1.31) (Homoserine O-trans-acetylase)	Other	0.000704
KAF25_009412	688704	696809	8106	+	Transcription- and export-related complex subunit; THO complex subunit 2 N-terminus; Transcription factor/nuclear export subunit protein 2	THO complex, subunitTHOC2, N-terminal; THO complex subunit 2, N-terminal domain; THO complex, subunitTHOC2, C-terminal	THO complex subunit 2	Other	0.002445
KAF25_009422	696945	701449	4505	-	WSC domain	Carbohydrate-binding WSC	Cell wall integrity and stress response component 4	Signal Peptide (Sec/SPI)	0.988634
KAF25_009413	706203	707255	1053	+	Phosphatidylinositol-specific phospholipase C, X domain	Phosphatidylinositol-specific phospholipase C, X domain	1-phosphatidylinositol phosphodiesterase (EC 4.6.1.13) (Phosphatidylinositol diacylglycerol-lyase) (Phosphatidylinositol-specific phospholipase C) (PI-PLC)	Other	0.060816
KAF25_009414	709438	710268	831	+	Rhodanese-like domain	Rhodanese-like domain	CDC25-like phosphatase YCH1 (EC 3.1.3.-) (CDC25 homolog 1)	Other	0.001458
KAF25_009423	715547	717821	2275	-	Zinc finger, ZZ type; SWIRM domain; Myb-like DNA-binding domain	Zinc finger, ZZ-type; SWIRM domain; SANT/Myb domain	Transcriptional adapter 2	Other	0.001587
KAF25_009415	717868	720469	2602	+	Galactose-1-phosphate uridyl transferase, N-terminal domain; Galactose-1-phosphate uridyl transferase, C-terminal domain	Galactose-1-phosphate uridyl transferase, N-terminal; Galactose-1-phosphate uridyl transferase, C-terminal	Galactose-1-phosphate uridylyltransferase (Gal-1-P uridylyltransferase) (EC 2.7.7.12) (UDP-glucose--hexose-1-phosphate uridylyltransferase)	Other	0.001349
KAF25_009424	717868	720469	2602	-	Erg28 like protein	Erg28	Ergosterol biosynthetic protein 28	Other	0.133325
KAF25_009416	720600	722218	1619	+	short chain dehydrogenase	Short-chain dehydrogenase/reductase SDR	Very-long-chain 3-oxoacyl-CoA reductase (EC 1.1.1.330) (3-ketoacyl-CoA reductase) (3-ketoreductase) (KAR) (Microsomal beta-keto-reductase)	Other	0.004525	(+)	1.25711	(+)	1.24101
KAF25_009417	722370	726948	4579	+	Non-repetitive/WGA-negative nucleoporin C-terminal; Nup133 N terminal like	Nucleoporin, Nup133/Nup155-like, C-terminal; Nucleoporin, Nup133/Nup155-like, N-terminal	Nucleoporin NUP170 (Nuclear pore protein NUP170)	Other	0.000931
KAF25_009418	728602	731131	2530	+	Methyltransferase domain	Methyltransferase domain 25	Methyltransferase tpcH (EC 2.1.1.-) (Trypacidin synthesis protein H)	Other	0.000518
KAF25_009425	729831	731945	2115	-	EXPERA (EXPanded EBP superfamily)			Other	0.289918
KAF25_009426	732367	734827	2461	-			Transcription factor himD (Himeic acid A biosynthesis cluster protein D)	Other	0.000788
KAF25_009427	738785	739759	975	-	GDSL-like Lipase/Acylhydrolase family	SGNH hydrolase-type esterase domain		Signal Peptide (Sec/SPI)	0.992661
KAF25_009428	741378	744693	3316	-				Other	0.001333
KAF25_009419	745638	747606	1969	+	FAD dependent oxidoreductase	FAD dependent oxidoreductase	L-pipecolate oxidase (EC 1.5.3.7) (L-pipecolic acid oxidase)	Other	0.023693	(+)	3.28288	(+)	3.28235
KAF25_009429	749071	750487	1417	-	Mpv17 / PMP22 family	Mpv17/PMP22	PXMP2/4 family protein 3	Other	0.034294
KAF25_009420	752585	754956	2372	+	Protein of unknown function (DUF3445)	Protein of unknown function DUF3445		Other	0.029311
KAF25_009430	755063	756262	1200	-	Protein of unknown function (DUF3445)	Protein of unknown function DUF3445		Other	0.04934
KAF25_009431	756728	762100	5373	-	Flavin-binding monooxygenase-like; Fungal Zn(2)-Cys(6) binuclear cluster domain; Fungal specific transcription factor domain	Flavin monooxygenase-like; Zn(2)-C6 fungal-type DNA-binding domain; Fungal transcription factor	Thiol-specific monooxygenase (EC 1.14.13.-) (Flavin-dependent monooxygenase)	Other	0.006121
KAF25_009421	756940	757293	354	+	Ethanolamine utilisation protein EutQ	Ethanolamine utilisation EutQ		Other	0.001357
KAF25_009432	763114	763779	666	-				Other	0.01006
KAF25_009435	765400	770323	4924	+	Methyltransferase domain		Methyltransferase pytC (EC 2.1.1.-) (Pyranterreones biosynthesis cluster protein C)	Other	0.001303
KAF25_009433	768187	770277	2091	-	NUC153 domain	NUC153	Pre-rRNA-processing protein ESF1 (18S rRNA factor 1)	Other	0.00082
KAF25_009436	770503	773388	2886	+	DEAD/DEAH box helicase; Domain of unknown function (DUF4217); Helicase conserved C-terminal domain	DEAD/DEAH box helicase domain; Domain of unknown function DUF4217; Helicase, C-terminal	ATP-dependent RNA helicase DBP4 (EC 3.6.4.13)	Other	0.000568
KAF25_009434	773383	777417	4035	-				Other	0.000648
KAF25_009437	778132	782977	4846	+	NAD dependent epimerase/dehydratase family	NAD-dependent epimerase/dehydratase	Bifunctional protein GAL10 [Includes: UDP-glucose 4-epimerase (EC 5.1.3.2) (Galactowaldenase); Aldose 1-epimerase (EC 5.1.3.3) (Galactose mutarotase)]	Other	0.003228
KAF25_009450	779308	782977	3670	-	Zinc-binding dehydrogenase; Alcohol dehydrogenase GroES-like domain	Alcohol dehydrogenase, C-terminal; Alcohol dehydrogenase, N-terminal	Probable quinone oxidoreductase (EC 1.6.5.5) (NADPH:quinone reductase)	Other	0.000324
KAF25_009438	783315	789433	6119	+	Ankyrin repeats (many copies)		Ankyrin repeat domain-containing protein, chloroplastic (AKRP) (Protein EMBRYO DEFECTIVE 2036)	Other	0.000878
KAF25_009451	789778	792803	3026	-	SNF2 family N-terminal domain; Helicase conserved C-terminal domain	SNF2-related, N-terminal domain; Helicase, C-terminal	Lymphocyte-specific helicase (EC 3.6.4.-) (Proliferation-associated SNF2-like protein)	Other	0.000212
KAF25_009452	793305	799526	6222	-	DNA-dependent RNA polymerase; DNA-directed RNA polymerase N-terminal	DNA-directed RNA polymerase, phage-type; DNA-directed RNA polymerase, N-terminal	DNA-directed RNA polymerase, mitochondrial (EC 2.7.7.6)	Other	0.000885
KAF25_009439	793507	794676	1170	+	Putative tRNA binding domain	tRNA-binding domain	tRNA-aminoacylation cofactor ARC1 (Acyl-RNA-complex protein 1) (GU4 nucleic-binding protein 1) (G4p1 protein) (P42) (tRNA-interacting factor ARC1)	Other	0.000535
KAF25_009453	799715	803933	4219	-	DHHA2 domain; DHH family	DHHA2 domain; DDH domain	Putative exopolyphosphatase (ExopolyPase) (EC 3.6.1.11) (Metaphosphatase)	Other	0.023856
KAF25_009440	800053	801993	1941	+	Ribosomal silencing factor during starvation		ATPase synthesis protein 25, mitochondrial	Other	0.027914
KAF25_009441	804154	805492	1339	+	Glutamine amidotransferase class-I	Glutamine amidotransferase	Putative glutamine amidotransferase-like protein C13C5.04	Other	0.001024
KAF25_009454	805489	807970	2482	-	G protein-coupled glucose receptor regulating Gpa2 C-term; G protein-coupled glucose receptor regulating Gpa2	G protein-coupled receptor GPR1, C-terminal; Glucose receptor Git3, N-terminal	G protein-coupled receptor GPR1	Other	0.000344	(+)	1.42396	(+)	1.40251
KAF25_009455	813411	817562	4152	-	Helicase conserved C-terminal domain; SNF2 family N-terminal domain	Helicase, C-terminal; SNF2-related, N-terminal domain	DNA repair protein rad5 (EC 3.6.4.-) (Mutagen-sensitive protein 41)	Other	0.003227
KAF25_009442	821180	823692	2513	+	PAS domain	PAS domain	Phototropin (EC 2.7.11.1) (Blue light receptor PHOT)	Other	0.000405
KAF25_009456	824053	830624	6572	-	Ankyrin repeats (3 copies); Ankyrin repeats (many copies)	Ankyrin repeat-containing domain;	Ankyrin repeat domain-containing protein 50	Other	0.006637
KAF25_009443	831275	832647	1373	+	Acetyltransferase (GNAT) family	GNAT domain		Other	0.001194
KAF25_009444	832878	833948	1071	+	Fatty acid hydroxylase superfamily	Fatty acid hydroxylase	Lathosterol oxidase (EC 1.14.19.20) (C-5 sterol desaturase) (Delta(7)-sterol 5-desaturase) (Delta(7)-sterol C5(6)-desaturase) (Lathosterol 5-desaturase) (Sterol-C5-desaturase)	Other	0.000945
KAF25_009457	834324	837740	3417	-	Cation transporting ATPase, C-terminus; Cation transporter/ATPase, N-terminus; E1-E2 ATPase; haloacid dehalogenase-like hydrolase; Cation transport ATPase (P-type)	Cation-transporting P-type ATPase, C-terminal; Cation-transporting P-type ATPase, N-terminal;	Calcium-transporting ATPase 3 (EC 7.2.2.10)	Other	0.001807
KAF25_009458	838239	843997	5759	-	Pre-mRNA cleavage complex II protein Clp1; N-terminal beta-sandwich domain of polyadenylation factor; mRNA cleavage and polyadenylation factor CLP1 P-loop; Argonaute siRNA chaperone (ARC) complex subunit Arb1	Pre-mRNA cleavage complex subunit Clp1, C-terminal; Clp1, N-terminal beta-sandwich domain; Polyribonucleotide 5'-hydroxyl-kinase Clp1, P-loop domain; Argonaute-binding protein 1	mRNA cleavage and polyadenylation factor CLP1	Other	0.001354
KAF25_009459	846330	850448	4119	-	Proteolipid membrane potential modulator	Proteolipid membrane potential modulator	Plasma membrane proteolipid 3	Other	0.222755
KAF25_009445	847090	848363	1274	+	Inositol polyphosphate kinase	Inositol polyphosphate kinase	Inositol polyphosphate multikinase (IPMK) (EC 2.7.1.127) (EC 2.7.1.151) (Arginine metabolism regulation protein III) (GLE1 synthetic lethal protein 3) (Inositol polyphosphate kinase 2)	Other	0.011231
KAF25_009446	851573	855175	3603	+	S1 RNA binding domain; Helicase conserved C-terminal domain; Helicase associated domain (HA2); Oligonucleotide/oligosaccharide-binding (OB)-fold	S1 domain; Helicase, C-terminal; Helicase-associated domain; Domain of unknown function DUF1605	Pre-mRNA-splicing factor ATP-dependent RNA helicase prp22 (EC 3.6.4.13)	Other	0.005319
KAF25_009447	861588	864107	2520	+	Heterokaryon incompatibility protein (HET)	Heterokaryon incompatibility		Other	0.000974
KAF25_009448	866133	867585	1453	+	FMN-dependent dehydrogenase	FMN-dependent dehydrogenase	Cytochrome b2, mitochondrial (EC 1.1.2.3) (L-lactate dehydrogenase [Cytochrome]) (L-lactate ferricytochrome C oxidoreductase) (L-LCR)	Other	0.032319
KAF25_009460	867679	871724	4046	-	NAD dependent epimerase/dehydratase family; Fungal Zn(2)-Cys(6) binuclear cluster domain	NAD-dependent epimerase/dehydratase; Zn(2)-C6 fungal-type DNA-binding domain	Transcriptional activator of proteases prtT (Zn(2)-C6 zinc finger-containing protein prtT)	Other	0.002118
KAF25_009449	872443	873144	702	+	Acid Phosphatase	Magnesium-dependent phosphatase-1, eukaryotic/archaeal-type	Putative magnesium-dependent phosphatase P8B7.31 (EC 3.1.3.48)	Other	0.001933
KAF25_009461	873510	874955	1446	-	CRAL/TRIO, N-terminal domain; CRAL/TRIO domain	CRAL/TRIO, N-terminal domain; CRAL-TRIO lipid binding domain	SEC14 cytosolic factor (Phosphatidylinositol/phosphatidylcholine transfer protein) (PI/PC TP)	Other	0.00173
KAF25_009463	879754	882041	2288	+	Transmembrane protein 33/Nucleoporin POM33	TMEM33/Pom33 family	Nucleoporin POM33 (Nuclear pore protein POM33) (Pore membrane protein of 33 kDa)	Other	0.000974
KAF25_009464	882444	884832	2389	+	Dual specificity phosphatase, catalytic domain	Dual specificity phosphatase, catalytic domain	Phosphatidylinositol 3,4,5-trisphosphate 3-phosphatase and dual-specificity protein phosphatase PTEN (EC 3.1.3.16) (EC 3.1.3.48) (EC 3.1.3.67) (Pten 3-phosphoinositide phosphatase alpha)	Other	0.004676
KAF25_009462	884983	886360	1378	-	Cyclin, N-terminal domain	Cyclin, N-terminal	CTD kinase subunit beta (CTDK-I subunit beta) (CTD kinase subunit 2) (Latrunculin sensitive cyclin knockout protein 1)	Other	0.001469
KAF25_009483	887683	891763	4081	-	Ribosomal protein L1p/L10e family	Ribosomal protein L1/ribosomal biogenesis protein	Putative ribosome biogenesis protein C8F11.04 (U3 snoRNP-associated protein C8F11.04)	Other	0.001228
KAF25_009465	887783	888787	1005	+	Palmitoyl protein thioesterase		Palmitoyl-protein thioesterase 1 (PPT-1) (EC 3.1.2.22) (Palmitoyl-protein hydrolase 1)	Signal Peptide (Sec/SPI)	0.978476
KAF25_009466	891778	895482	3705	+	Methyltransferase domain; Fungal Zn(2)-Cys(6) binuclear cluster domain	Zn(2)-C6 fungal-type DNA-binding domain	Methyltransferase pytC (EC 2.1.1.-) (Pyranterreones biosynthesis cluster protein C)	Other	0.002737
KAF25_009467	898653	899744	1092	+				Other	0.007416
KAF25_009468	902322	904839	2518	+	Heterokaryon incompatibility protein (HET)	Heterokaryon incompatibility	Heterokaryon incompatibility protein 6, OR allele (Het-6(OR))	Other	0.002309
KAF25_009484	905020	906953	1934	-	Aldehyde dehydrogenase family	Aldehyde dehydrogenase domain	Aldehyde dehydrogenase family 3 member B1 (EC 1.2.1.28) (EC 1.2.1.5) (EC 1.2.1.7) (Aldehyde dehydrogenase 7)	Other	0.001298
KAF25_009469	906957	907522	566	+				Other	0.000726
KAF25_009485	907639	908190	552	-	Cupin domain	Cupin 2, conserved barrel	Oryzines biosynthesis cluster protein J	Other	0.000913
KAF25_009470	908588	909916	1329	+	Fumarylacetoacetase N-terminal; Fumarylacetoacetate (FAA) hydrolase family	Fumarylacetoacetase, N-terminal; Fumarylacetoacetase-like, C-terminal	Fumarylacetoacetase (EC 3.7.1.2) (Fumarylacetoacetate hydrolase) (AtFAH) (Protein SHORT-DAY SENSITIVE CELL DEATH 1)	Other	0.000873
KAF25_009486	910321	912875	2555	-	FAD binding domain; Acetoacetate decarboxylase (ADC)	FAD-binding domain; Acetoacetate decarboxylase	3-hydroxybenzoate 6-hydroxylase 1 (EC 1.14.13.24) (Constitutive 3-hydroxybenzoate 6-hydroxylase)	Other	0.006723
KAF25_009471	913305	915203	1899	+	X-Pro dipeptidyl-peptidase (S15 family); X-Pro dipeptidyl-peptidase C-terminal non-catalytic domain	Xaa-Pro dipeptidyl-peptidase-like domain; Xaa-Pro dipeptidyl-peptidase, C-terminal	Cocaine esterase (EC 3.1.1.84)	Other	0.000555
KAF25_009487	915240	916377	1138	-				Signal Peptide (Sec/SPI)	0.99913
KAF25_009472	916625	918208	1584	+	Ferritin-like domain		Protein rds1	Signal Peptide (Sec/SPI)	0.917564
KAF25_009488	918492	919513	1022	-	Catalytic LigB subunit of aromatic ring-opening dioxygenase	Extradiol ring-cleavage dioxygenase, class III enzyme, subunit B	Extradiol ring-cleavage dioxygenase (AtLigB) (EC 1.13.11.-)	Other	0.001903
KAF25_009473	919772	922728	2957	+	Fungal specific transcription factor domain; Fungal Zn(2)-Cys(6) binuclear cluster domain; Zinc finger, C2H2 type	Transcription factor domain, fungi; Zn(2)-C6 fungal-type DNA-binding domain; Zinc finger C2H2-type	Transcription factor MYCGRDRAFT_87993 (Conidial pigment biosynthesis cluster 29 protein MYCGRDRAFT_87993)	Other	0.000974
KAF25_009489	922706	926847	4142	-	CVNH domain; Major Facilitator Superfamily	Cyanovirin-N; Major facilitator superfamily	Uncharacterized MFS-type transporter C1271.10c	Other	0.000928	(+)	1.73726	(+)	1.66227
KAF25_009490	930381	932764	2384	-	Fungal Zn(2)-Cys(6) binuclear cluster domain	Zn(2)-C6 fungal-type DNA-binding domain	Aspercryptin biosynthesis cluster-specific transcription regulator atnN (Aspercryptin biosynthesis cluster protein N)	Other	0.008396
KAF25_009474	938635	940306	1672	+	Heterokaryon incompatibility protein (HET)	Heterokaryon incompatibility		Other	0.000693
KAF25_009475	944262	947653	3392	+	Glycosyl hydrolase family 3 N terminal domain; Glycosyl hydrolase family 3 C-terminal domain; Fibronectin type III-like domain	Glycoside hydrolase, family 3, N-terminal; Glycoside hydrolase family 3 C-terminal domain; Fibronectin type III-like domain	Probable beta-glucosidase G (EC 3.2.1.21) (Beta-D-glucoside glucohydrolase G) (Cellobiase G) (Gentiobiase G)	Signal Peptide (Sec/SPI)	0.972607
KAF25_009476	950358	953248	2891	+			Protein PLM2 (Plasmid maintenance protein 2)	Other	0.000426
KAF25_009477	954138	954428	291	+				Other	0.001535
KAF25_009491	954859	958089	3231	-				Other	0.000634
KAF25_009478	961079	966093	5015	+	Ring finger domain	Zinc finger, RING-type	E3 ubiquitin-protein ligase listerin (EC 2.3.2.27) (RING-type E3 ubiquitin transferase listerin)	Other	0.002556
KAF25_009492	966286	968086	1801	-	Protein kinase domain	Protein kinase domain	Serine/threonine-protein kinase csk1 (EC 2.7.11.22) (CAK-activating kinase) (CAKAK)	Other	0.001624
KAF25_009479	968750	974623	5874	+	Fes/CIP4, and EFC/F-BAR homology domain; Muniscin C-terminal mu homology domain	FCH domain; Muniscin C-terminal	Cytoskeletal protein syp1	Other	0.003222
KAF25_009493	972687	974287	1601	-	Phosphatidate cytidylyltransferase, mitochondrial	Phosphatidate cytidylyltransferase, mitochondrial	Phosphatidate cytidylyltransferase, mitochondrial (EC 2.7.7.41) (CDP-diacylglycerol synthase) (CDP-DAG synthase) (Mitochondrial translocator assembly and maintenance protein 41 homolog) (TAM41)	Other	0.000206
KAF25_009480	975508	978208	2701	+	Mitotic checkpoint protein	Spindle assembly checkpoint component Mad1	Spindle assembly checkpoint component MAD1 (Mitotic arrest deficient protein 1)	Other	0.001273
KAF25_009481	979341	981190	1850	+	Amino acid permease	Amino acid permease/ SLC12A domain	Amino-acid permease inda1	Other	0.000527
KAF25_009494	984344	987622	3279	-	Domain of unknown function (DUF3425)	Protein of unknown function DUF3425		Other	0.001272	(+)	1.33679	(+)	1.33617
KAF25_009482	984369	985829	1461	+	F-box-like	F-box domain		Other	0.000675
KAF25_009505	988363	989639	1277	-	short chain dehydrogenase	Short-chain dehydrogenase/reductase SDR	Uncharacterized oxidoreductase C736.13 (EC 1.-.-.-)	Other	0.000461
KAF25_009506	989850	991597	1748	-				Other	0.000705
KAF25_009495	992538	994722	2185	+				Other	0.007722
KAF25_009507	994743	996769	2027	-	Peptidase family M28; PA domain	Peptidase M28; PA domain	Probable leucine aminopeptidase 2 (EC 3.4.11.-) (Leucyl aminopeptidase 2) (LAP2)	Signal Peptide (Sec/SPI)	0.993337	(+)	2.13552	(+)	2.09565
KAF25_009496	998687	999976	1290	+				Other	0.008615
KAF25_009497	1000290	1002027	1738	+	Enoyl-(Acyl carrier protein) reductase		Uncharacterized oxidoreductase YhdF (EC 1.-.-.-)	Other	0.001682	(+)	4.20192	(+)	3.63861
KAF25_009508	1001832	1006948	5117	-	Dicer dimerisation domain; DEAD/DEAH box helicase; Helicase conserved C-terminal domain; Ribonuclease III domain	DEAD/DEAH box helicase domain; Helicase, C-terminal; Ribonuclease III domain	Dicer-like protein 1 [Includes: Endoribonuclease DCL1 (EC 3.1.26.-); ATP-dependent helicase DCL1 (EC 3.6.4.-)]	Other	0.001045
KAF25_009509	1007256	1011936	4681	-				Other	0.000877
KAF25_009498	1012863	1013856	994	+	Ubiquitin carboxyl-terminal hydrolase, family 1	Peptidase C12, ubiquitin carboxyl-terminal hydrolase	Ubiquitin carboxyl-terminal hydrolase isozyme L3 (UCH-L3) (EC 3.4.19.12) (Ubiquitin thioesterase L3)	Other	0.001301
KAF25_009499	1015238	1016532	1295	+				Other	0.016864
KAF25_009510	1020961	1021896	936	-	Dual specificity phosphatase, catalytic domain	Dual specificity phosphatase, catalytic domain	Serine/threonine/tyrosine-interacting protein (Inactive tyrosine-protein phosphatase Styx) (Phosphoserine/threonine/tyrosine interaction protein)	Other	0.00177
KAF25_009511	1022393	1025037	2645	-	Suv3 C-terminal domain 1; Mitochondrial degradasome RNA helicase subunit C terminal; Helicase conserved C-terminal domain	Suv3, C-terminal domain 1; Mitochondrial degradasome RNA helicase subunit, C-terminal domain; Helicase, C-terminal	ATP-dependent RNA helicase suv3, mitochondrial (EC 3.6.4.13)	Other	0.002042
KAF25_009500	1025103	1027617	2515	+	Regulated-SNARE-like domain; Synaptobrevin	Longin domain; Synaptobrevin	Vesicle-associated membrane protein 714 (AtVAMP714)	Other	0.015451
KAF25_009512	1027048	1031779	4732	-	Phospholipid-translocating ATPase N-terminal; E1-E2 ATPase; Cation transport ATPase (P-type); Phospholipid-translocating P-type ATPase C-terminal	P-type ATPase, N-terminal; P-type ATPase, C-terminal	Putative phospholipid-transporting ATPase C821.13c (EC 7.6.2.1)	Other	0.000873
KAF25_009513	1034091	1036581	2491	-	Homeodomain	Homeobox domain	Pyriculol/pyriculariol biosynthesis cluster transcription factor 1	Other	0.000321	(+)	1.16916	(+)	1.15082
KAF25_009514	1040870	1044006	3137	-	Alpha and gamma adaptin binding protein p34		Increased recombination centers protein 6	Other	0.001052
KAF25_009515	1044615	1045805	1191	-				Other	0.000773
KAF25_009516	1046632	1052565	5934	-	ABC transporter; ABC transporter transmembrane region	ABC transporter-like; ABC transporter type 1, transmembrane domain	ABC transporter 7 (Pyriculol/pyriculariol biosynthesis cluster protein ABC7)	Other	0.000581
KAF25_009517	1054979	1056598	1620	-	Plug domain of Sec61p; SecY translocase	Translocon Sec61/SecY, plug domain; SecY/SEC61-alpha family	Protein transport protein SEC61 subunit alpha	Other	0.006182
KAF25_009501	1057165	1058572	1408	+	IPP transferase		tRNA dimethylallyltransferase (EC 2.5.1.75) (Isopentenyl-diphosphate: tRNA isopentenyltransferase) (IPP transferase) (IPPT) (tRNA isopentenyltransferase) (IPTase)	Other	0.003432
KAF25_009502	1059685	1062837	3153	+	Fungal specific transcription factor domain	Transcription factor domain, fungi	Pyriculol/pyriculariol biosynthesis cluster transcription factor 1	Other	0.000706
KAF25_009503	1065495	1068007	2513	+	Succinate dehydrogenase/Fumarate reductase transmembrane subunit	Succinate dehydrogenase/fumarate reductase type B, transmembrane subunit	Succinate dehydrogenase cytochrome B subunit, mitochondrial	Other	0.001085
KAF25_009518	1066447	1067886	1440	-	TATA box binding protein associated factor (TAF); TAF6 C-terminal HEAT repeat domain	TATA box binding protein associated factor (TAF); TAF6, C-terminal HEAT repeat domain	Transcription initiation factor TFIID subunit 6 (TBP-associated factor 50 kDa) (TAFII-50) (TAFII50) (TBP-associated factor 6)	Other	0.000358
KAF25_009504	1068212	1071101	2890	+	Ribonuclease-III-like	Ribonuclease III domain		Other	0.001166
KAF25_009519	1069840	1070907	1068	-				Other	0.24018
KAF25_009520	1072757	1076285	3529	+	Alanine dehydrogenase/PNT, C-terminal domain; 4TM region of pyridine nucleotide transhydrogenase, mitoch; Alanine dehydrogenase/PNT, N-terminal domain; NAD(P) transhydrogenase beta subunit	Alanine dehydrogenase/pyridine nucleotide transhydrogenase, NAD(H)-binding domain; NAD(P) transhydrogenase, alpha subunit, C-terminal; Alanine dehydrogenase/pyridine nucleotide transhydrogenase, N-terminal; NADP transhydrogenase beta-like domain	NAD(P) transhydrogenase, mitochondrial (EC 7.1.1.1) (Nicotinamide nucleotide transhydrogenase) (Pyridine nucleotide transhydrogenase)	Other	0.001153
KAF25_009543	1076471	1077080	610	-	NADH ubiquinone oxidoreductase subunit NDUFA12	NADH dehydrogenase [ubiquinone] 1 alpha subcomplex subunit 12	NADH dehydrogenase [ubiquinone] 1 alpha subcomplex subunit N7BM (NADH-ubiquinone oxidoreductase subunit N7BM)	Other	0.001646
KAF25_009521	1077253	1080278	3026	+	PLD-like domain	Phospholipase D-like domain	CDP-diacylglycerol--glycerol-3-phosphate 3-phosphatidyltransferase (EC 2.7.8.5) (Phosphatidylglycerophosphate synthase) (PGP synthase)	Other	0.000615
KAF25_009544	1077253	1080278	3026	-	Ribosomal protein L4/L1 family	Ribosomal protein L4/L1e	54S ribosomal protein yml6, mitochondrial	Other	0.007332
KAF25_009522	1080345	1081921	1577	+	Phosphatidylethanolamine-binding protein	Phosphatidylethanolamine-binding protein	54S ribosomal protein L35, mitochondrial	Other	0.000514
KAF25_009545	1082155	1084145	1991	-	bZIP transcription factor	Basic-leucine zipper domain	Transcription factor atf21	Other	0.001399	(+)	2.86141	(+)	2.85129
KAF25_009523	1087338	1087867	530	+	Replication factor A protein 3	Replication factor A protein 3	Replication factor A protein 3 (Single-stranded DNA-binding protein P12 subunit)	Other	0.000908
KAF25_009546	1089388	1090380	993	-				Other	0.000701
KAF25_009547	1090900	1097832	6933	-	RhoGAP domain; CBS domain	Rho GTPase-activating protein domain; CBS domain	5'-AMP-activated protein kinase subunit gamma (AMPK gamma) (AMPK subunit gamma) (Nuclear protein SNF4)	Other	0.001028
KAF25_009524	1098404	1101801	3398	+	Armadillo/beta-catenin-like repeat	Armadillo	Vacuolar protein 8	Other	0.001661
KAF25_009548	1100354	1101830	1477	-	Signal peptidase, peptidase S26	Peptidase S26	Mitochondrial inner membrane protease subunit 1 (EC 3.4.21.-)	Other	0.059494
KAF25_009549	1101936	1103894	1959	-	Alb1	Ribosome biogenesis protein Alb1		Other	0.000496
KAF25_009525	1102022	1102936	915	+	Translation initiation factor IF-3, C-terminal domain	Translation initiation factor 3, C-terminal	Translation initiation factor IF-3, mitochondrial (IF-3(Mt)) (IF-3Mt) (IF3(mt)) (IF3mt)	Other	0.000832
KAF25_009526	1103812	1108214	4403	+	D-isomer specific 2-hydroxyacid dehydrogenase, catalytic domain; D-isomer specific 2-hydroxyacid dehydrogenase, NAD binding domain	D-isomer specific 2-hydroxyacid dehydrogenase, catalytic domain; D-isomer specific 2-hydroxyacid dehydrogenase, NAD-binding domain	Glyoxylate reductase (EC 1.1.1.26)	Other	0.000955	(+)	1.04029	(+)	1.03884
KAF25_009550	1108386	1109951	1566	-	Histone acetylation protein	Histone acetyltransferase Rtt109/CBP	Histone acetyltransferase rtt109 (EC 2.3.1.48)	Other	0.003298
KAF25_009527	1110447	1114863	4417	+	CorA-like Mg2+ transporter protein	Mg2+ transporter protein, CorA-like/Zinc transport protein ZntB	Protein SERAC1 (Serine active site-containing protein 1)	Other	0.000357
KAF25_009551	1116241	1117098	858	-	short chain dehydrogenase	Short-chain dehydrogenase/reductase SDR	Short chain dehydrogenase citE (EC 1.1.1.-) (Citrinin synthesis protein E)	Other	0.000891	(+)	3.23493	(+)	3.14395
KAF25_009528	1117461	1118615	1155	+				Other	0.000612
KAF25_009552	1118780	1121206	2427	-				Other	0.001571
KAF25_009553	1121381	1122503	1123	-	Ribosomal L27 protein	Ribosomal protein L27	54S ribosomal protein L27, mitochondrial	Other	0.02516
KAF25_009529	1122532	1124503	1972	+			Long chronological lifespan protein 2	Signal Peptide (Sec/SPI)	0.997654
KAF25_009554	1123308	1128950	5643	-	Cation transporter/ATPase, N-terminus; haloacid dehalogenase-like hydrolase; E1-E2 ATPase; Cation transporting ATPase, C-terminus; Protein phosphatase inhibitor 2 (IPP-2)	Cation-transporting P-type ATPase, N-terminal; Cation-transporting P-type ATPase, C-terminal; Protein phosphatase inhibitor 2 (IPP-2)	Sodium transport ATPase 5 (EC 7.2.2.3)	Other	0.000588
KAF25_009565	1129966	1130835	870	+	RING-H2 zinc finger domain	Zinc finger, RING-H2-type		Other	0.004492
KAF25_009530	1131541	1133678	2138	+	UV-endonuclease UvdE	UV-endonuclease UvdE	UV-damage endonuclease (UV-endonuclease) (EC 3.-.-.-) (Mutagen-sensitive protein 18)	Other	0.000429
KAF25_009531	1134044	1135581	1538	+	Rubisco LSMT substrate-binding; SET domain	Rubisco LSMT, substrate-binding domain; SET domain	Ribosomal lysine N-methyltransferase 4 (EC 2.1.1.-) (SET domain-containing protein 7)	Other	0.00064
KAF25_009532	1136543	1139304	2762	+				Other	0.001665
KAF25_009555	1138082	1139558	1477	-	Adaptor complexes medium subunit family; Clathrin adaptor complex small chain	Mu homology domain; AP complex, mu/sigma subunit	AP-1 complex subunit mu-1 (Clathrin assembly protein complex 1 mu-1 medium chain) (Mu-adaptin)	Other	0.001854
KAF25_009556	1141012	1146645	5634	-	DJ-1/PfpI family	DJ-1/PfpI	Glutathione-independent glyoxalase HSP31 (EC 4.2.1.130) (Glyoxalase 3 homolog 1) (Heat shock protein 31)	Other	0.010507
KAF25_009533	1141529	1143297	1769	+	Transcription factor Opi1	Transcription factor Opi1	Clock-controlled protein 8	Other	0.001155
KAF25_009534	1144546	1145628	1083	+	Zinc-binding dehydrogenase; Alcohol dehydrogenase GroES-like domain	Alcohol dehydrogenase, C-terminal; Alcohol dehydrogenase, N-terminal	NADP-dependent alcohol dehydrogenase 6 (EC 1.1.1.2) (NADP-dependent alcohol dehydrogenase VI) (ScADHVI)	Other	0.001703
KAF25_009557	1147362	1148117	756	-				Signal Peptide (Sec/SPI)	0.988794
KAF25_009535	1148559	1149563	1005	+	Porphobilinogen deaminase, C-terminal domain; Porphobilinogen deaminase, dipyromethane cofactor binding domain	Porphobilinogen deaminase, C-terminal; Porphobilinogen deaminase, N-terminal	Porphobilinogen deaminase (PBG) (EC 2.5.1.61) (Hydroxymethylbilane synthase) (HMBS) (Pre-uroporphyrinogen synthase)	Other	0.001294
KAF25_009558	1149632	1150469	838	-	Glycine cleavage H-protein	Glycine cleavage system H-protein/Simiate	Glycine cleavage system H protein	Other	0.000476
KAF25_009536	1150552	1153644	3093	+	Ras family	Small GTPase	Septum-promoting GTP-binding protein 1 (GTPase spg1) (Sid3 protein)	Other	0.002022
KAF25_009559	1155391	1155849	459	-				Other	0.001424	(+)	4.59701	(+)	4.56827
KAF25_009537	1160246	1161328	1083	+				Other	0.003383
KAF25_009538	1162642	1163971	1330	+				Other	0.000329
KAF25_009539	1164054	1165276	1223	+	Thymidylate kinase	Thymidylate kinase-like domain	Thymidylate kinase (EC 2.7.4.9) (dTMP kinase)	Other	0.000424
KAF25_009560	1166143	1166994	852	-	ACT domain; Formyl transferase	ACT domain; Formyl transferase, N-terminal	Formyltetrahydrofolate deformylase (EC 3.5.1.10) (Formyl-FH(4) hydrolase)	Other	0.001162
KAF25_009561	1167649	1170694	3046	-				Other	0.001251
KAF25_009540	1167677	1169119	1443	+	Fungal specific transcription factor domain; Fungal Zn(2)-Cys(6) binuclear cluster domain	Fungal transcription factor; Zn(2)-C6 fungal-type DNA-binding domain	Uncharacterized transcriptional regulatory protein C965.10	Other	0.002329
KAF25_009562	1171130	1172215	1086	-				Other	0.001162
KAF25_009563	1172253	1177741	5489	-	Peptidase dimerisation domain; NUDIX domain; Peptidase family M20/M25/M40	Peptidase M20, dimerisation domain; NUDIX hydrolase domain; Peptidase M20	N-carbamoyl-L-amino-acid hydrolase (EC 3.5.1.87) (Hydantoin utilization protein C) (L-N-carbamoylase)	Other	0.000612
KAF25_009541	1172366	1173151	786	+	Pyridoxamine 5'-phosphate oxidase	Pyridoxamine 5'-phosphate oxidase-related		Other	0.000931			(+)	1.30213
KAF25_009542	1173155	1176866	3712	+	SRP54-type protein, GTPase domain; Signal peptide binding domain; SRP54-type protein, helical bundle domain	Signal recognition particle, SRP54 subunit, GTPase domain; Signal recognition particle, SRP54 subunit, M-domain; Signal recognition particle SRP54, helical bundle	Signal recognition particle 54 kDa protein homolog	Other	0.015425
KAF25_009564	1178173	1179189	1017	-	Fic/DOC family	Fido domain	Fido domain-containing protein DDB_G0283145	Other	0.003995
KAF25_009577	1192232	1196978	4747	-	AAA domain	DNA2/NAM7 helicase, helicase domain; DNA2/NAM7 helicase-like, C-terminal	DNA polymerase alpha-associated DNA helicase A (EC 3.6.4.12)	Other	0.001034	(+)	2.27329	(+)	2.14287
KAF25_009578	1198412	1200931	2520	-	Phosphate transporter family	Phosphate transporter	Phosphate-repressible phosphate permease pho-4	Other	0.112367	(+)	3.20107	(+)	3.18647
KAF25_009566	1206825	1207970	1146	+				Signal Peptide (Sec/SPI)	0.967732	(+)	7.86693	(+)	7.87097
KAF25_009579	1211760	1212125	366	-	Thioredoxin	Thioredoxin domain	Thioredoxin-like protein (allergen Fus c 2)	Other	0.002581
KAF25_009567	1214211	1215932	1722	+				Other	0.00369
KAF25_009568	1216587	1217921	1335	+	Zinc-binding dehydrogenase; Alcohol dehydrogenase GroES-like domain	Alcohol dehydrogenase, C-terminal; Alcohol dehydrogenase, N-terminal	Trans-enoyl reductase ACTTS2 (EC 1.-.-.-) (ACT-toxin biosynthesis protein S2)	Other	0.001957
KAF25_009580	1217995	1219797	1803	-	Fungal Zn(2)-Cys(6) binuclear cluster domain	Zn(2)-C6 fungal-type DNA-binding domain		Other	0.000616
KAF25_009581	1221166	1221914	749	-	Maltose acetyltransferase; Bacterial transferase hexapeptide (six repeats)	Maltose/galactoside acetyltransferase; Hexapeptide repeat	Putative acetyltransferase C18B11.09c (EC 2.3.1.-)	Other	0.000754
KAF25_009582	1226790	1227456	667	-			MFS transporter PfmaC (Conidial pigment biosynthesis cluster protein B)	Other	0.005393
KAF25_009583	1229140	1231641	2502	-	Fungal specific transcription factor domain	Transcription factor domain, fungi	Citrinin biosynthesis transcriptional activator mrl3	Other	0.002205
KAF25_009569	1232025	1234097	2073	+	Uncharacterized protein conserved in bacteria (DUF2264)	Uncharacterised conserved protein UCP014753		Other	0.000886	(+)	3.24453
KAF25_009584	1234280	1235911	1632	-	Glycosyl Hydrolase Family 88	Glycosyl hydrolase, family 88	Unsaturated glucuronyl hydrolase (UGL) (EC 3.2.1.-) (Glycosyl hydrolase 88 family protein P1) (P1_GH88) (Polysaccharide utilization locus H protein P1) (PUL H protein P1)	Other	0.06914
KAF25_009585	1243213	1245114	1902	-	Fungal specific transcription factor domain	Fungal transcription factor		Other	0.001331
KAF25_009570	1245929	1247720	1792	+	Major Facilitator Superfamily	Major facilitator superfamily	Bypass of stop codon protein 6	Other	0.00282
KAF25_009571	1248168	1249205	1038	+	D-isomer specific 2-hydroxyacid dehydrogenase, catalytic domain; D-isomer specific 2-hydroxyacid dehydrogenase, NAD binding domain	D-isomer specific 2-hydroxyacid dehydrogenase, catalytic domain; D-isomer specific 2-hydroxyacid dehydrogenase, NAD-binding domain	Glyoxylate reductase (EC 1.1.1.26)	Other	0.000865			(+)	2.67014
KAF25_009572	1250043	1251383	1341	+	Beta-1,3-glucanase	Beta-1,3-glucanase, N-terminal	Glucan endo-1,3-beta-glucosidase (EC 3.2.1.39) ((1->3)-beta-glucan endohydrolase) ((1->3)-beta-glucanase)	Signal Peptide (Sec/SPI)	0.994868
KAF25_009586	1251498	1253956	2459	-	Copper amine oxidase, N3 domain; Copper amine oxidase, enzyme domain; Copper amine oxidase, N2 domain	Copper amine oxidase, N3-terminal; Copper amine oxidase, catalytic domain; Copper amine oxidase, N2-terminal	Copper amine oxidase 1 (EC 1.4.3.21)	Other	0.000687
KAF25_009587	1254227	1259871	5645	-	Cation transporter/ATPase, N-terminus; E1-E2 ATPase; Cation transport ATPase (P-type); Cation transporting ATPase, C-terminus	Cation-transporting P-type ATPase, N-terminal; Cation-transporting P-type ATPase, C-terminal	Calcium-transporting ATPase 2 (EC 7.2.2.10)	Other	0.002396
KAF25_009573	1265534	1267212	1679	+				Other	0.00176
KAF25_009574	1273354	1275400	2047	+	Major Facilitator Superfamily	Major facilitator superfamily	MFS transporter prlL (Pyrrolocin biosynthesis protein L)	Other	0.001742
KAF25_009575	1280193	1281368	1176	+	Adenosine/AMP deaminase	Adenosine/AMP deaminase domain	Uncharacterized deaminase C1683.02 (EC 3.5.4.-)	Other	0.000925
KAF25_009588	1281843	1283685	1843	-	Fungal specific transcription factor domain; Fungal Zn(2)-Cys(6) binuclear cluster domain	Fungal transcription factor; Zn(2)-C6 fungal-type DNA-binding domain		Other	0.004238
KAF25_009576	1283848	1286010	2163	+	Enoyl-(Acyl carrier protein) reductase		Glucose 1-dehydrogenase (EC 1.1.1.119)	Other	0.067601
KAF25_009589	1285039	1285803	765	-	Pectate lyase	Pectate lyase PlyH/PlyE-like	Probable pectate lyase E (EC 4.2.2.2)	Signal Peptide (Sec/SPI)	0.993054
KAF25_009599	1289248	1293015	3768	-	Heterokaryon incompatibility protein (HET)	Heterokaryon incompatibility	Heterokaryon incompatibility protein 6, OR allele (Het-6(OR))	Other	0.001026
KAF25_009590	1293583	1295268	1686	+				Other	0.134886
KAF25_009600	1295837	1296535	699	-				Signal Peptide (Sec/SPI)	0.99749
KAF25_009591	1297111	1300103	2993	+	F-box-like	F-box domain		Other	0.028732
KAF25_009601	1300397	1303104	2708	-	Meiotically up-regulated gene family	Meiotically up-regulated gene 117 protein		Signal Peptide (Sec/SPI)	0.993827
KAF25_009592	1304305	1311483	7179	+	homogentisate 1,2-dioxygenase	Homogentisate 1,2-dioxygenase	Homogentisate 1,2-dioxygenase (EC 1.13.11.5) (Homogentisate oxygenase) (Homogentisic acid oxidase) (Homogentisicase)	Signal Peptide (Sec/SPI)	0.99678
KAF25_009602	1311702	1315009	3308	-	Aldehyde dehydrogenase family	Aldehyde dehydrogenase domain	Aldehyde dehydrogenase family 2 member B4, mitochondrial (ALDH2a) (EC 1.2.1.3)	Other	0.120056
KAF25_009603	1322404	1324573	2170	-	Helicase conserved C-terminal domain	Helicase, C-terminal	Probable pre-mRNA-splicing factor ATP-dependent RNA helicase prp43 (EC 3.6.4.13)	Other	0.001458
KAF25_009593	1326587	1330510	3924	+	Ankyrin repeats (3 copies)	Ankyrin repeat-containing domain	Putative ankyrin repeat protein RF_0381	Signal Peptide (Sec/SPI)	0.969182
KAF25_009604	1340715	1343330	2616	-	Sugar (and other) transporter	Major facilitator, sugar transporter-like	General alpha-glucoside permease (Maltose permease MAL11) (Maltose transport protein MAL11)	Other	0.001457
KAF25_009594	1345614	1347223	1610	+	Transmembrane amino acid transporter protein	Amino acid transporter, transmembrane domain	N amino acid transport system protein (Methyltryptophan resistance protein)	Other	0.003369
KAF25_009605	1347410	1348147	738	-	Glutathione S-transferase, N-terminal domain	Glutathione S-transferase, N-terminal		Other	0.003328
KAF25_009606	1348493	1349857	1365	-	GDSL-like Lipase/Acylhydrolase family	SGNH hydrolase-type esterase domain		Signal Peptide (Sec/SPI)	0.870224
KAF25_009607	1350574	1351737	1164	-				Other	0.018844
KAF25_009608	1352202	1353041	840	-	Protein kinase domain	Protein kinase domain	Serine/threonine-protein kinase SKY1 (SRPK) (EC 2.7.11.1)	Other	0.001016
KAF25_009609	1354965	1355582	618	-	'Cold-shock' DNA-binding domain	Cold-shock protein, DNA-binding	Cold shock protein CspA (CSP-A) (7.4 kDa cold shock protein) (CS7.4)	Other	0.000973
KAF25_009610	1356020	1357738	1719	-	Cytochrome P450	Cytochrome P450	Cytochrome P450 monooxygenase ucsK (EC 1.-.-.-) (UCS1025A pyrrolizidinone biosynthesis cluster protein K)	Other	0.006078
KAF25_009611	1358221	1359055	835	-				Signal Peptide (Sec/SPI)	0.997022	(+)	3.85421	(+)	3.8423
KAF25_009612	1360727	1363286	2560	-	Glycosyl hydrolase family 3 N terminal domain; Glycosyl hydrolase family 3 C-terminal domain; Fibronectin type III-like domain	Glycoside hydrolase, family 3, N-terminal; Glycoside hydrolase family 3 C-terminal domain; Fibronectin type III-like domain	Probable beta-glucosidase M (EC 3.2.1.21) (Beta-D-glucoside glucohydrolase M) (Cellobiase M) (Gentiobiase M)	Signal Peptide (Sec/SPI)	0.931641
KAF25_009613	1366479	1368067	1589	-	Sugar-tranasporters, 12 TM	Molybdate-anion transporter	Molybdate-anion transporter (Major facilitator superfamily domain-containing protein 5) (Molybdate transporter 2 homolog) (hsMOT2)	Other	0.474915
KAF25_009595	1368359	1369672	1314	+	Methyltransferase domain	Methyltransferase domain		Other	0.003169
KAF25_009614	1370095	1371769	1675	-	UDP-glucoronosyl and UDP-glucosyl transferase	UDP-glucuronosyl/UDP-glucosyltransferase	Glycosyltransferase buaB (EC 2.4.1.-) (Burnettramic acids biosynthesis cluster protein B)	Other	0.002807
KAF25_009615	1372262	1374586	2325	-				Other	0.001357
KAF25_009596	1372525	1372822	298	+				Other	0.006314
KAF25_009616	1374634	1375685	1052	-	Enoyl-(Acyl carrier protein) reductase		Versicolorin reductase 1 (VER-1) (EC 1.3.1.-) (Aflatoxin biosynthesis protein M)	Other	0.001314
KAF25_009617	1376357	1378621	2265	-				Other	0.002876
KAF25_009618	1379632	1381643	2012	-	Glycosyl hydrolases family 18	Glycoside hydrolase family 18, catalytic domain	Chitotriosidase-1 (EC 3.2.1.14) (Chitinase-1)	Signal Peptide (Sec/SPI)	0.893942
KAF25_009619	1382133	1383308	1176	-	GDP-mannose 4,6 dehydratase	NAD(P)-binding domain	UDP-glucuronic acid decarboxylase 1 (EC 4.1.1.35) (UDP-glucuronate decarboxylase 1) (UXS-1)	Other	0.02952
KAF25_009597	1384844	1385863	1020	+	GDSL-like Lipase/Acylhydrolase	GDSL lipase/esterase	Acetylesterase (EC 3.1.1.6) (Carbohydrate esterase family 16 protein)	Other	0.014634
KAF25_009598	1386659	1388418	1760	+	Aldehyde dehydrogenase family	Aldehyde dehydrogenase domain	Putative aldehyde dehydrogenase FUS7 (EC 1.2.1.3) (Fusarin biosynthesis protein 7)	Other	0.000378
KAF25_009632	1388862	1390526	1665	-				Other	0.00028
KAF25_009620	1392035	1393057	1023	+	Thioesterase-like superfamily			Other	0.003016
KAF25_009633	1395796	1397590	1795	-	Methyltransferase domain		Methyltransferase pytC (EC 2.1.1.-) (Pyranterreones biosynthesis cluster protein C)	Other	0.000431
KAF25_009634	1397796	1400050	2255	-	Sugar (and other) transporter	Major facilitator, sugar transporter-like	Glycerophosphoinositol permease 1 (Glycerophosphodiester transporter GIT1)	Other	0.002672
KAF25_009621	1400438	1402353	1916	+	PhoD-like phosphatase	PhoD-like phosphatase, metallophosphatase domain		Other	0.00701
KAF25_009622	1404718	1406301	1584	+	Tannase and feruloyl esterase	Tannase/feruloyl esterase	Probable feruloyl esterase B-2 (EC 3.1.1.73) (Ferulic acid esterase B-2) (FAEB-2)	Signal Peptide (Sec/SPI)	0.996654
KAF25_009635	1408191	1411414	3224	-				Other	0.001278
KAF25_009623	1411626	1415045	3420	+	ATPase family associated with various cellular activities (AAA)	ATPase, AAA-type, core		Other	0.000833
KAF25_009636	1423359	1429563	6205	-	Serine carboxypeptidase; Alcohol dehydrogenase GroES-like domain	Peptidase S10, serine carboxypeptidase; Alcohol dehydrogenase, N-terminal	Carboxypeptidase S1 homolog A (EC 3.4.16.6) (Serine carboxypeptidase A) (SPCA)	Other	0.003965	(+)	1.64279	(+)	1.64151
KAF25_009637	1430863	1431936	1074	-				Other	0.001451
KAF25_009624	1434891	1437023	2133	+	Domain of unknown function (DUF1929); PAN domain; Kelch motif	Galactose oxidase-like, Early set domain; PAN/Apple domain; Kelch repeat type 1	Galactose oxidase (GAO) (GO) (GOase) (EC 1.1.3.9)	Signal Peptide (Sec/SPI)	0.996781	(+)	1.72045	(+)	1.57034
KAF25_009638	1437281	1438703	1423	-				Other	0.000557
KAF25_009639	1439026	1440539	1514	-	Serine carboxypeptidase	Peptidase S10, serine carboxypeptidase	Carboxypeptidase S1 (EC 3.4.16.6)	Signal Peptide (Sec/SPI)	0.987742
KAF25_009640	1440932	1443101	2170	-	Major Facilitator Superfamily	Major facilitator superfamily	MFS siderochrome iron transporter 1	Other	0.001596	(+)	4.30045	(+)	4.11089
KAF25_009641	1444870	1446107	1238	-				Signal Peptide (Sec/SPI)	0.901928
KAF25_009625	1447781	1449674	1894	+	NAD(P)-binding Rossmann-like domain			Other	0.004295
KAF25_009626	1452115	1454454	2340	+	Amino acid permease	Amino acid permease/ SLC12A domain	Uncharacterized amino-acid permease C359.01	Other	0.00066
KAF25_009627	1454870	1456998	2129	+	Sugar (and other) transporter	Major facilitator, sugar transporter-like	Quinate permease (Quinate transporter)	Other	0.000819
KAF25_009628	1457705	1463896	6192	+	Ankyrin repeats (3 copies); Cytochrome P450	Ankyrin repeat-containing domain; Cytochrome P450	Cytochrome P450 monooxygenase adrA (EC 1.-.-.-) (Andrastin A biosynthesis cluster protein A)	Signal Peptide (Sec/SPI)	0.533519
KAF25_009629	1464277	1465874	1598	+	IBR domain, a half RING-finger domain	IBR domain	Probable E3 ubiquitin-protein ligase ARI7 (EC 2.3.2.31) (ARIADNE-like protein ARI7) (Protein ariadne homolog 7) (RING-type E3 ubiquitin transferase ARI7)	Other	0.001778
KAF25_009642	1466195	1467721	1527	-	SET domain	SET domain	SET domain-containing protein 5 (EC 2.1.1.-)	Other	0.002203
KAF25_009643	1470412	1471581	1170	-	Amidohydrolase	Amidohydrolase-related	2,3-dihydroxybenzoate decarboxylase (2,3-DHBA decarboxylase) (DHBD) (EC 4.1.1.46) (o-pyrocatechuate decarboxylase)	Other	0.006238
KAF25_009630	1471884	1472658	775	+				Other	0.001026
KAF25_009644	1472920	1474499	1580	-	FAD binding domain; FAD dependent oxidoreductase	FAD-binding domain; FAD dependent oxidoreductase	3-hydroxybenzoate 6-hydroxylase 1 (EC 1.14.13.24) (Constitutive 3-hydroxybenzoate 6-hydroxylase)	Other	0.002115
KAF25_009645	1475112	1477355	2244	-	Fungal specific transcription factor domain; Fungal Zn(2)-Cys(6) binuclear cluster domain	Transcription factor domain, fungi; Zn(2)-C6 fungal-type DNA-binding domain	Thiamine repressible genes regulatory protein thi1 (Transcription factor ntf1)	Other	0.005938	(+)	1.04831	(+)	1.03511
KAF25_009631	1478417	1480781	2365	+	Fungal Zn(2)-Cys(6) binuclear cluster domain; Fungal specific transcription factor domain	Zn(2)-C6 fungal-type DNA-binding domain; Transcription factor domain, fungi	Protein STB5	Other	0.001794
KAF25_009646	1480768	1481720	953	-				Other	0.414987
KAF25_009647	1485879	1489427	3549	+	His Kinase A (phospho-acceptor) domain; Response regulator receiver domain; Histidine kinase-, DNA gyrase B-, and HSP90-like ATPase	Signal transduction histidine kinase, dimerisation/phosphoacceptor domain; Signal transduction response regulator, receiver domain; Histidine kinase/HSP90-like ATPase	Sensor histidine kinase GacS (EC 2.7.13.3)	Other	0.001762	(+)	1.53119	(+)	1.51522
KAF25_009661	1496360	1498969	2610	-	Transmembrane amino acid transporter protein	Amino acid transporter, transmembrane domain	N amino acid transport system protein (Methyltryptophan resistance protein)	Other	0.002193	(+)	3.36933	(+)	3.11777
KAF25_009662	1504557	1506347	1791	-	Alpha amylase, catalytic domain	Glycosyl hydrolase, family 13, catalytic domain	Alpha-glucosidase (EC 3.2.1.20) (Maltase)	Other	0.004702
KAF25_009648	1507225	1508874	1650	+	Sugar (and other) transporter	Major facilitator, sugar transporter-like	General alpha-glucoside permease (Maltose permease MAL11) (Maltose transport protein MAL11)	Other	0.001386
KAF25_009649	1509195	1510715	1521	+	Fungal Zn(2)-Cys(6) binuclear cluster domain	Zn(2)-C6 fungal-type DNA-binding domain	Probable sucrose utilization protein SUC1	Other	0.000643
KAF25_009663	1510861	1512612	1752	-	FAD binding domain	FAD linked oxidase, N-terminal	FAD-linked oxidoreductase ZEB1 (EC 1.-.-.-) (Zearalenone biosynthesis protein 1)	Other	0.000905
KAF25_009664	1513956	1514754	799	-	Phosphotransferase enzyme family	Aminoglycoside phosphotransferase		Other	0.00205
KAF25_009650	1515718	1517286	1569	+	Amino acid permease	Amino acid/polyamine transporter I	Choline transport protein	Other	0.006113
KAF25_009665	1517686	1519111	1426	-	Protein of unknown function (DUF3445)	Protein of unknown function DUF3445		Other	0.001852
KAF25_009666	1519296	1521643	2348	-	Amidase	Amidase signature domain	Scytalone dehydratase-like protein Arp1 (EC 4.2.1.-)	Other	0.260832
KAF25_009667	1522199	1524856	2658	-	Homeobox KN domain	Homeobox KN domain	Homeobox protein HD-12 (EcHD-12)	Other	0.002755
KAF25_009668	1525108	1528450	3343	-	Aminotransferase class-III	Aminotransferase class-III	Bifunctional dethiobiotin synthetase/adenosylmethionine-8-amino-7-oxononanoate aminotransferase [Includes: Dethiobiotin synthetase (DTB synthetase) (DTBS) (EC 6.3.3.3); 7,8-diamino-pelargonic acid aminotransferase (DAPA AT) (DAPA aminotransferase) (EC 2.6.1.62) (7,8-diaminononanoate synthase) (DANS) (Adenosylmethionine-8-amino-7-oxononanoate aminotransferase) (Diaminopelargonic acid synthase)]	Other	0.003035
KAF25_009651	1528479	1530943	2465	+	Aminotransferase class I and II	Aminotransferase, class I/classII	8-amino-7-oxononanoate synthase (AONS) (EC 2.3.1.47) (7-keto-8-amino-pelargonic acid synthase) (7-KAP synthase) (KAPA synthase) (8-amino-7-ketopelargonate synthase)	Other	0.001132	(+)	3.95761	(+)	2.28926
KAF25_009669	1529973	1530892	920	-			N-methyltransferase gliN (EC 2.1.1.-) (Gliotoxin biosynthesis protein N)	Other	0.00049
KAF25_009652	1534234	1536537	2304	+	Homeobox KN domain	Homeobox KN domain	Homeobox protein 4 (DdHbx-4)	Other	0.00045
KAF25_009670	1536534	1537995	1462	-	Acetamidase/Formamidase family	Acetamidase/Formamidase	Putative formamidase C869.04 (EC 3.5.1.49) (Formamide amidohydrolase)	Other	0.001234	(+)	1.1592	(+)	1.18359
KAF25_009653	1538077	1539582	1506	+	alpha/beta hydrolase fold	Alpha/beta hydrolase fold-1	Homoserine O-acetyltransferase (HAT) (EC 2.3.1.31) (Homoserine transacetylase) (HTA)	Other	0.001663
KAF25_009654	1540230	1541925	1696	+	Indoleamine 2,3-dioxygenase	Indoleamine 2,3-dioxygenase	Indoleamine 2,3-dioxygenase (IDO) (EC 1.13.11.52) (Biosynthesis of nicotinic acid protein 2)	Other	0.001014	(+)	3.77647	(+)	3.5996
KAF25_009671	1542226	1545001	2776	-	Transmembrane amino acid transporter protein	Amino acid transporter, transmembrane domain	N amino acid transport system protein (Methyltryptophan resistance protein)	Other	0.000995			(+)	1.40877
KAF25_009672	1546562	1547848	1287	-	Arrestin (or S-antigen), N-terminal domain	Arrestin-like, N-terminal		Other	0.001816
KAF25_009655	1548933	1550351	1419	+	Nin one binding (NOB1) Zn-ribbon like; PIN domain of ribonuclease	Nin one binding (NOB1) Zn-ribbon-like; Ribonuclease, PIN domain	20S-pre-rRNA D-site endonuclease nob1 (EC 3.1.-.-) (Pre-rRNA-processing endonuclease nob1)	Other	0.001729
KAF25_009673	1551009	1552517	1509	-	Adenosylmethionine decarboxylase	S-adenosylmethionine decarboxylase	S-adenosylmethionine decarboxylase proenzyme (AdoMetDC) (SAMDC) (EC 4.1.1.50) [Cleaved into: S-adenosylmethionine decarboxylase alpha chain; S-adenosylmethionine decarboxylase beta chain]	Other	0.005613
KAF25_009674	1553726	1554663	938	-	NUBPL iron-transfer P-loop NTPase	Flagellum site-determining protein YlxH/ Fe-S cluster assembling factor NBP35	Cytosolic Fe-S cluster assembly factor CFD1 (Cytosolic Fe-S cluster-deficient protein 1)	Other	0.018777
KAF25_009675	1555291	1556941	1651	-				Other	0.000277	(+)	2.89808	(+)	2.86333
KAF25_009656	1559006	1560490	1485	+	Oxysterol-binding protein	Oxysterol-binding protein	Protein kes1	Other	0.001402
KAF25_009676	1563526	1565198	1673	-			Glycosyltransferase sdnJ (EC 2.4.1.353) (Sordarin/hypoxysordarin biosynthesis cluster protein J)	Signal Peptide (Sec/SPI)	0.629194
KAF25_009657	1566601	1567545	945	+	D-isomer specific 2-hydroxyacid dehydrogenase, NAD binding domain	D-isomer specific 2-hydroxyacid dehydrogenase, NAD-binding domain	D-2-hydroxyacid dehydrogenase (D2-HDH) (EC 1.1.1.-) (D-specific 2-hydroxyacid dehydrogenase)	Other	0.003639
KAF25_009677	1567725	1569440	1716	-	Glycosyl hydrolases family 43; Beta xylosidase C-terminal Concanavalin A-like domain	Glycoside hydrolase, family 43; Beta-xylosidase, C-terminal Concanavalin A-like domain	Non-reducing end alpha-L-arabinofuranosidase BoGH43A (EC 3.2.1.55) (Glycosyl hydrolase family protein 43A) (BoGH43A)	Signal Peptide (Sec/SPI)	0.94764
KAF25_009678	1570374	1571576	1203	-	Protein of unknown function (DUF1275)	Protein of unknown function DUF1275		Other	0.05923	(+)	1.47479	(+)	1.42542
KAF25_009658	1572511	1574402	1892	+	AdoMet dependent proline di-methyltransferase	Alpha-N-methyltransferase NTM1	Alpha N-terminal protein methyltransferase 1 (EC 2.1.1.244) (Translation associated element 1) (X-Pro-Lys N-terminal protein methyltransferase 1) (NTM1)	Other	0.003068
KAF25_009679	1573582	1574190	609	-				Other	0.000578
KAF25_009680	1574543	1576675	2133	-	Methyltransferase domain		Methyltransferase pytC (EC 2.1.1.-) (Pyranterreones biosynthesis cluster protein C)	Other	0.001298
KAF25_009659	1577833	1579562	1730	+	Cytochrome P450	Cytochrome P450	Cytochrome P450 monooxygenase ABA1 (EC 1.-.-.-) (Abscisic acid biosynthesis protein 1)	Other	0.013563
KAF25_009681	1579836	1584527	4692	-	CDR ABC transporter; ABC transporter; ABC-2 type transporter; ABC-transporter N-terminal	CDR ABC transporter; ABC transporter-like; ABC transporter family G domain; ABC-transporter N-terminal domain; ABC-2 type transporter	ZEB2-regulated ABC transporter 1	Other	0.001333
KAF25_009660	1585115	1586906	1792	+	Fungal Zn(2)-Cys(6) binuclear cluster domain	Zn(2)-C6 fungal-type DNA-binding domain	Pyriculol/pyriculariol biosynthesis cluster transcription factor 1	Other	0.002628
KAF25_009682	1588424	1590389	1966	+	Amidase	Amidase signature domain	Acetamidase (EC 3.5.1.4)	Other	0.001732
KAF25_009683	1590648	1592167	1520	+	Fungal Zn(2)-Cys(6) binuclear cluster domain	Zn(2)-C6 fungal-type DNA-binding domain	Pestheic acid cluster transcriptional regulator 3	Other	0.003224
KAF25_009684	1593450	1596023	2574	+	Linalool dehydratase/isomerase	Linalool dehydratase/isomerase	Linalool dehydratase/isomerase (EC 4.2.1.127) (EC 5.4.4.4) (Geraniol isomerase) (Linalool dehydratase-isomerase) (Myrcene hydratase)	Other	0.009784
KAF25_009685	1596481	1597576	1096	+	Alpha/beta hydrolase family	Alpha/beta hydrolase fold-1	Probable hydrolase R7 (EC 3.1.1.-) (Squalestatin S1 biosynthesis cluster protein R7)	Other	0.006204
KAF25_009698	1598564	1600116	1553	-	Acyl-CoA dehydrogenase, N-terminal domain; Acyl-CoA dehydrogenase, C-terminal domain	Acyl-CoA dehydrogenase/oxidase, N-terminal; Acyl-CoA dehydrogenase, C-terminal domain	Dibenzothiophene desulfurization enzyme C (DBT sulfur dioxygenase)	Other	0.000502
KAF25_009686	1600897	1602445	1549	+	Luciferase-like monooxygenase	Luciferase-like domain	Dimethyl-sulfide monooxygenase (EC 1.14.13.131) (Dimethylsulfide monooxygenase large subunit)	Other	0.001017
KAF25_009699	1605377	1607074	1698	-				Other	0.00049	(+)	1.38207	(+)	1.36837
KAF25_009700	1611744	1615986	4243	-	Fungal Zn(2)-Cys(6) binuclear cluster domain; Fungal specific transcription factor domain; NADH:flavin oxidoreductase / NADH oxidase family	Zn(2)-C6 fungal-type DNA-binding domain; Transcription factor domain, fungi; NADH:flavin oxidoreductase/NADH oxidase, N-terminal	NADH-dependent flavin oxidoreductase nadA (EC 1.-.-.-) (Aflatoxin biosynthesis protein nadA)	Other	0.000957
KAF25_009687	1616823	1622758	5936	+	Fungal Zn(2)-Cys(6) binuclear cluster domain	Zn(2)-C6 fungal-type DNA-binding domain	Transcription factor sdnS (Sordarin/hypoxysordarin biosynthesis cluster protein S)	Other	0.002204
KAF25_009701	1616823	1622758	5936	-				Other	0.000341
KAF25_009688	1623164	1625361	2198	+	Rieske [2Fe-2S] domain; Pyridine nucleotide-disulphide oxidoreductase	Rieske [2Fe-2S] iron-sulphur domain; FAD/NAD(P)-binding domain	Apoptosis-inducing factor 1 (EC 1.-.-.-)	Other	0.000743
KAF25_009689	1625787	1627379	1593	+	Alcohol dehydrogenase GroES-like domain	Alcohol dehydrogenase, N-terminal	Zinc-type alcohol dehydrogenase-like protein C1198.01 (EC 1.-.-.-)	Other	0.000768
KAF25_009702	1631230	1635743	4514	-	Animal haem peroxidase; Cytochrome P450	Haem peroxidase, animal-type; Cytochrome P450	Psi-producing oxygenase A (Fatty acid oxygenase ppoA) [Includes: Linoleate 8R-lipoxygenase (EC 1.13.11.60); 9,12-octadecadienoate 8-hydroperoxide 8R-isomerase (EC 5.4.4.5)]	Other	0.000376
KAF25_009690	1635795	1640497	4703	+	Uncharacterized alpha/beta hydrolase domain (DUF2235); Histidine phosphatase superfamily (branch 1)	Domain of unknown function DUF2235; Histidine phosphatase superfamily, clade-1	Uncharacterized protein YEL023C	Other	0.000985
KAF25_009703	1639527	1647492	7966	-	GTP-binding protein LepA C-terminus; MIT (microtubule interacting and transport) domain; Elongation factor G C-terminus; Elongation factor Tu GTP binding domain	GTP-binding protein LepA, C-terminal; MIT; Elongation factor EFG, domain V-like; Transcription factor, GTP-binding domain	Translation factor GUF1, mitochondrial (EC 3.6.5.-) (Elongation factor 4 homolog) (EF-4) (GTPase GUF1) (Ribosomal back-translocase)	Other	0.004397
KAF25_009691	1648772	1650640	1869	+	Catenin-beta-like, Arm-motif containing nuclear	Beta-catenin-like protein 1, N-terminal	Beta-catenin-like protein 1 homolog	Other	0.000264
KAF25_009704	1650809	1651444	636	-	Vacuolar (H+)-ATPase G subunit	Vacuolar (H+)-ATPase G subunit	V-type proton ATPase subunit G (V-ATPase subunit G) (V-ATPase 13 kDa subunit) (Vacuolar proton pump subunit G)	Other	0.000271
KAF25_009705	1651744	1657063	5320	-	RNA polymerase Rpb2, domain 7; RNA polymerase Rpb2, domain 3; RNA polymerase beta subunit; RNA polymerase Rpb2, domain 2; RNA polymerase Rpb2, domain 4; RNA polymerase Rpb2, domain 6; RNA polymerase Rpb2, domain 5	RNA polymerase Rpb2, domain 7; RNA polymerase Rpb2, domain 3; RNA polymerase, beta subunit, protrusion; RNA polymerase Rpb2, domain 2; RNA polymerase Rpb2, domain 4; DNA-directed RNA polymerase, subunit 2, hybrid-binding domain; RNA polymerase Rpb2, domain 5	DNA-directed RNA polymerase II subunit RPB2 (RNA polymerase II subunit 2) (RNA polymerase II subunit B2) (EC 2.7.7.6)	Other	0.000449
KAF25_009692	1651952	1652294	343	+	PET assembly of cytochrome c oxidase, mitochondrial	Protein Pet117, mitochondrial	Protein pet117, mitochondrial	Other	0.413282
KAF25_009693	1657186	1661997	4812	+	Fungal cellulose binding domain; Glycosyl hydrolase family 45	Cellulose-binding domain, fungal; Glycoside hydrolase, family 45	Putative endoglucanase type K (EC 3.2.1.4) (Cellulase) (Endo-1,4-beta-glucanase)	Signal Peptide (Sec/SPI)	0.998168
KAF25_009706	1660000	1661463	1464	-	Indoleamine 2,3-dioxygenase	Indoleamine 2,3-dioxygenase	Indoleamine 2,3-dioxygenase (IDO) (EC 1.13.11.52) (Biosynthesis of nicotinic acid protein 2)	Other	0.004832
KAF25_009694	1662730	1664646	1917	+	Vps23 core domain; UEV domain	Steadiness box (SB) domain; Ubiquitin E2 variant, N-terminal	Tumor susceptibility gene 101 protein (ESCRT-I complex subunit TSG101)	Other	0.014503
KAF25_009695	1665700	1670759	5060	+	Fungal pheromone mating factor STE2 GPCR	GPCR fungal pheromone mating factor, STE2		Other	0.000286
KAF25_009707	1667506	1670759	3254	-				Other	0.003529
KAF25_009696	1670895	1672588	1694	+	Subunit 11 of the general transcription factor TFIIH	General transcription factor TFIIH, subunit Tfb6		Other	0.000541
KAF25_009697	1672723	1675650	2928	+	Glycosyl hydrolases family 16	Glycoside hydrolase family 16	Glucan endo-1,3-beta-glucosidase A1 (EC 3.2.1.39) ((1->3)-beta-glucan endohydrolase) ((1->3)-beta-glucanase A1)	Signal Peptide (Sec/SPI)	0.997279	(+)	3.35377	(+)	3.17441
KAF25_009708	1675768	1680825	5058	-			Transcriptional activator somA	Other	0.00179
KAF25_009709	1681805	1683037	1233	-	Transport protein particle (TRAPP) component	Transport protein particle (TRAPP) component	Trafficking protein particle complex subunit BET3 (TRAPP subunit BET3) (Transport protein particle 22 kDa subunit)	Other	0.000803
KAF25_009710	1683186	1684523	1338	+	Anaphase-promoting complex subunit 4 WD40 domain; WD domain, G-beta repeat	Anaphase-promoting complex subunit 4, WD40 domain; WD40 repeat	U5 small nuclear ribonucleoprotein 40 kDa protein (U5 snRNP 40 kDa protein) (WD repeat-containing protein 57)	Other	0.000245
KAF25_009711	1685988	1689615	3628	+				Other	0.000984
KAF25_009712	1689959	1693308	3350	+	Zinc knuckle	Zinc finger, CCHC-type	Zinc finger protein GIS2	Other	0.004504
KAF25_009718	1694858	1697795	2938	-				Other	0.00096
KAF25_009719	1699172	1703358	4187	-	Calpain family cysteine protease	Peptidase C2, calpain, catalytic domain	Calpain-8 (EC 3.4.22.53) (New calpain 2) (nCL-2) (Stomach-specific M-type calpain)	Other	0.001751
KAF25_009713	1703605	1706884	3280	+				Other	0.334748
KAF25_009720	1711103	1713921	2819	-	Sugar (and other) transporter	Major facilitator, sugar transporter-like	Major facilitator-type transporter ecdD	Other	0.013618
KAF25_009732	1719859	1721720	1862	+	Rft protein	RFT1	Oligosaccharide translocation protein RFT1	Other	0.000841
KAF25_009721	1721737	1723625	1889	-	Helicase conserved C-terminal domain; DEAD/DEAH box helicase	Helicase, C-terminal; DEAD/DEAH box helicase domain	ATP-dependent RNA helicase DBP3 (EC 3.6.4.13)	Other	0.000143
KAF25_009714	1724600	1730119	5520	+	HORMA domain	HORMA domain	Mitotic spindle checkpoint component mad2	Other	0.01764	(+)	1.41841
KAF25_009722	1726204	1730119	3916	-	Variant UBP zinc finger; Zn-finger in ubiquitin-hydrolases and other protein; Ubiquitin carboxyl-terminal hydrolase; UBA/TS-N domain	Ubiquitinyl hydrolase, variant UBP zinc finger; Zinc finger, UBP-type; Peptidase C19, ubiquitin carboxyl-terminal hydrolase; Ubiquitin-associated domain	Ubiquitin carboxyl-terminal hydrolase 14 (EC 3.4.19.12) (Deubiquitinating enzyme 14) (UBA domain-containing protein 2) (Ubiquitin thioesterase 14) (Ubiquitin-specific-processing protease 14)	Other	0.0019
KAF25_009715	1731801	1733532	1732	+	NifU-like N terminal domain	NIF system FeS cluster assembly, NifU, N-terminal	Iron sulfur cluster assembly protein 1, mitochondrial (Iron sulfur cluster scaffold protein 1)	Other	0.005156
KAF25_009723	1734133	1735938	1806	-	Retinal pigment epithelial membrane protein	Carotenoid oxygenase	Beta,beta-carotene 15,15'-dioxygenase (EC 1.13.11.63) (Beta-carotene dioxygenase 1) (Beta-carotene oxygenase 1)	Other	0.000783
KAF25_009716	1737660	1741233	3574	+	Kinetochore complex Fta4 of Sim4 subunit, or CENP-50; Predicted membrane protein (DUF2306)	Kinetochore Sim4 complex subunit Fta4; Protein of unknown function DUF2306, membrane	Inner kinetochore subunit fta4 (Constitutive centromere-associated network protein fta4) (Sim4 complex subunit fta4) (Sim4-mal2-associated protein 4)	Other	0.004479
KAF25_009724	1741306	1743864	2559	-	Glycosyl hydrolase family 3 N terminal domain; Fibronectin type III-like domain; Glycosyl hydrolase family 3 C-terminal domain; PA14 domain	Glycoside hydrolase, family 3, N-terminal; Fibronectin type III-like domain; Glycoside hydrolase family 3 C-terminal domain; PA14 domain	Probable beta-glucosidase I (EC 3.2.1.21) (Beta-D-glucoside glucohydrolase I) (Cellobiase I) (Gentiobiase I)	Other	0.002015
KAF25_009725	1752727	1754813	2087	-	Domain of unknown function (DUF3425)	Protein of unknown function DUF3425		Other	0.004188
KAF25_009726	1759445	1760974	1530	-	RNA pseudouridylate synthase	Pseudouridine synthase, RsuA/RluA	Uncharacterized protein C18B11.02c	Other	0.001142
KAF25_009717	1761570	1764690	3121	+	Thioesterase-like superfamily			Other	0.002238
KAF25_009727	1763225	1764323	1099	-	Oxidoreductase family, C-terminal alpha/beta domain; Oxidoreductase family, NAD-binding Rossmann fold	Gfo/Idh/MocA-like oxidoreductase, C-terminal; Oxidoreductase, N-terminal	Uncharacterized protein YMR315W	Other	0.011739
KAF25_009728	1766648	1768479	1832	-	FAD binding domain; Berberine and berberine like	FAD linked oxidase, N-terminal; Berberine/berberine-like	FAD-linked oxidoreductase srdI (EC 1.1.1.-) (Sordarial biosynthesis cluster protein srdI)	Other	0.030912
KAF25_009729	1768521	1771901	3381	-	Fungal specific transcription factor domain; Fungal Zn(2)-Cys(6) binuclear cluster domain	Fungal transcription factor; Zn(2)-C6 fungal-type DNA-binding domain		Other	0.00456
KAF25_009730	1772597	1775363	2767	-	Patatin-like phospholipase	Patatin-like phospholipase domain	Phospholipase A I (AtPLA1) (EC 3.1.1.-)	Other	0.000669
KAF25_009733	1775438	1781559	6122	+				Other	0.000886
KAF25_009734	1782109	1783922	1814	+				Other	0.00172
KAF25_009731	1783917	1786024	2108	-	Putative zinc finger in N-recognin (UBR box)	Zinc finger, UBR-type	Protein mlo2	Other	0.001095
KAF25_009735	1786286	1789352	3067	+	Mini-chromosome maintenance protein 2; MCM AAA-lid domain; MCM P-loop domain; MCM N-terminal domain; MCM OB domain	DNA replication licensing factor Mcm2; MCM, AAA-lid domain; MCM domain; MCM N-terminal domain; MCM OB domain	DNA replication licensing factor mcm2 (EC 3.6.4.12) (Cell division control protein 19) (Minichromosome maintenance protein 2)	Other	0.000345
KAF25_009736	1789848	1790711	864	+	alpha/beta hydrolase fold	Alpha/beta hydrolase fold-1	Valacyclovir hydrolase (VACVase) (Valacyclovirase) (EC 3.1.-.-) (Biphenyl hydrolase-like protein) (Biphenyl hydrolase-related protein) (Bph-rp) (Breast epithelial mucin-associated antigen) (MCNAA)	Signal Peptide (Sec/SPI)	0.783296
KAF25_009737	1791151	1792887	1737	+	MOSC domain; 2Fe-2S iron-sulfur cluster binding domain; Oxidoreductase NAD-binding domain	Molybdenum cofactor sulfurase, C-terminal; 2Fe-2S ferredoxin-type iron-sulfur binding domain; Oxidoreductase FAD/NAD(P)-binding	Flavohemoprotein (Flavohemoglobin) (Hemoglobin-like protein) (Nitric oxide dioxygenase) (NO oxygenase) (NOD) (EC 1.14.12.17)	Other	0.015913
KAF25_009738	1793742	1794570	829	+				Other	0.010322
KAF25_009755	1795289	1797575	2287	-				Signal Peptide (Sec/SPI)	0.965601
KAF25_009756	1797892	1799235	1344	-	Mannosyltransferase putative	Alpha-mannosyltransferase	Alpha-1,3-mannosyltransferase MNT3 (EC 2.4.1.-)	Other	0.000611
KAF25_009739	1802969	1805629	2661	+	Sad1 / UNC-like C-terminal	SUN domain	Uncharacterized protein slp1 (SUN-like protein 1)	Signal Peptide (Sec/SPI)	0.926068
KAF25_009757	1806020	1808485	2466	-	RNA recognition motif 2	Mei2/Mei2-like, C-terminal RNA recognition motif	Meiosis protein mei2	Other	0.004427
KAF25_009740	1818206	1822636	4431	+	Exocyst complex subunit Sec15-like	Exocyst complex component EXOC6/Sec15	Exocyst complex component sec15	Other	0.001124
KAF25_009758	1820918	1822636	1719	-	Core histone H2A/H2B/H3/H4	Histone H2A/H2B/H3	Transcriptional activator hap5	Other	0.006025
KAF25_009741	1822921	1825664	2744	+	Ribosomal protein S10p/S20e; Fcf2 pre-rRNA processing	Ribosomal protein S10 domain; Fcf2 pre-rRNA processing, C-terminal	37S ribosomal protein S10, mitochondrial (Mitochondrial ribosomal small subunit protein 10)	Other	0.000701
KAF25_009759	1825796	1831467	5672	-	Importin 13 repeat	Importin 13 repeat	Importin beta-like protein kap111 (Karyopherin-111)	Other	0.000454
KAF25_009742	1825865	1827177	1313	+	tRNA synthetases class I (W and Y)	Aminoacyl-tRNA synthetase, class Ic	Tryptophan--tRNA ligase, mitochondrial (EC 6.1.1.2) (Tryptophanyl-tRNA synthetase) (TrpRS)	Other	0.000532
KAF25_009743	1832518	1834530	2013	+	Creatinase/Prolidase N-terminal domain; C-terminal region of peptidase_M24; Metallopeptidase family M24	Creatinase, N-terminal; Peptidase M24, C-terminal domain; Peptidase M24	Probable Xaa-Pro aminopeptidase P (AMPP) (Aminopeptidase P) (EC 3.4.11.9) (Aminoacylproline aminopeptidase) (Prolidase)	Other	0.003512
KAF25_009760	1834556	1836097	1542	-	Core histone H2A/H2B/H3/H4	Histone H2A/H2B/H3	Histone H3-like centromeric protein hH3v (CENP-A homolog)	Other	0.000822
KAF25_009744	1836465	1839561	3097	+	Der1-like family; ARD/ARD' family	Derlin; Acireductone dioxygenase ARD family	1,2-dihydroxy-3-keto-5-methylthiopentene dioxygenase (EC 1.13.11.54) (Acireductone dioxygenase (Fe(2+)-requiring)) (ARD) (Fe-ARD)	Other	0.003003
KAF25_009745	1839609	1841183	1575	+	short chain dehydrogenase	Short-chain dehydrogenase/reductase SDR	Oxidoreductase BOA17 (EC 1.-.-.-) (Botcinic acid biosynthesis cluster B protein 17)	Other	0.001914
KAF25_009746	1841739	1843644	1906	+			GDP-mannose transporter (GMT)	Other	0.001423
KAF25_009747	1844089	1845943	1855	+	MBOAT, membrane-bound O-acyltransferase family	Membrane bound O-acyl transferase, MBOAT	Lysophospholipid acyltransferase (LPLAT) (EC 2.3.1.23) (EC 2.3.1.51) (1-acyl-sn-glycerol-3-phosphate acyltransferase) (AGPAT) (Lysophosphatidic acid acyltransferase) (LPAAT) (Lysophosphatidylcholine acyltransferase) (LPCAT) (Lysophosphatidylethanolamine acyltransferase) (LPEAT)	Other	0.036131	(+)	1.13735	(+)	1.12372
KAF25_009761	1846761	1849376	2616	-				Other	0.001204
KAF25_009748	1853100	1854243	1144	+	CPBP intramembrane metalloprotease	CPBP intramembrane metalloprotease	Probable CAAX prenyl protease 2 (EC 3.4.22.-) (Prenyl protein-specific endoprotease 2) (PPSEP 2)	Other	0.02485	(+)	1.69798	(+)	1.67799
KAF25_009762	1854553	1855846	1294	-	Maintenance of mitochondrial morphology protein 1	MMM1 domain	Maintenance of mitochondrial morphology protein 1	Other	0.000742
KAF25_009749	1856267	1860469	4203	+	Glucose inhibited division protein A; Sec1 family; GidA associated domain	MnmG, N-terminal domain; Sec1-like protein; GidA associated domain 3	Mitochondrial translation optimization protein 1	Other	0.000476
KAF25_009763	1860915	1861932	1018	-	CDP-alcohol phosphatidyltransferase	CDP-alcohol phosphatidyltransferase	Probable cardiolipin synthase (CMP-forming) (CLS) (EC 2.7.8.41)	Other	0.001209
KAF25_009750	1863009	1866831	3823	+	Tyrosyl-DNA phosphodiesterase	Tyrosyl-DNA phosphodiesterase I		Other	0.000325
KAF25_009751	1871301	1872329	1029	+	Gti1/Pac2 family	Gti1/Pac2 family	Global transcription regulator sge1 (Six gene expression protein 1)	Other	0.000632
KAF25_009764	1873938	1875098	1161	-	Proline-rich nuclear receptor coactivator motif			Other	0.001702
KAF25_009752	1875664	1877198	1535	+	RING-H2 zinc finger domain	Zinc finger, RING-H2-type	RING-box protein 1 (Rbx1) (Hyperosmotic protein 21) (sHOP21)	Other	0.001292
KAF25_009765	1877016	1877431	416	-	Microsomal signal peptidase 12 kDa subunit (SPC12)	Signal peptidase complex subunit Spc1/SPCS1	Signal peptidase complex subunit 1 (EC 3.4.-.-) (Microsomal signal peptidase 12 kDa subunit) (SPase 12 kDa subunit)	Other	0.000172
KAF25_009753	1877918	1881848	3931	+	CorA-like Mg2+ transporter protein; Tim10/DDP family zinc finger	Mg2+ transporter protein, CorA-like/Zinc transport protein ZntB; Tim10-like	Putative metal ion transporter C27B12.12c	Other	0.000592
KAF25_009766	1882415	1883130	716	-	Ribosomal protein L23, N-terminal domain; Ribosomal protein L23	Ribosomal protein L23/L25, N-terminal; Ribosomal protein L25/L23	60S ribosomal protein L23a	Other	0.000299
KAF25_009754	1883838	1884854	1017	+	25S rRNA (adenine(2142)-N(1))-methyltransferase, Bmt2	S-adenosylmethionine-dependent methyltransferase Bmt2-like	25S rRNA adenine-N(1) methyltransferase (EC 2.1.1.-)	Other	0.228059
KAF25_009767	1885296	1886256	961	-			Enolase-phosphatase E1 (EC 3.1.3.77) (2,3-diketo-5-methylthio-1-phosphopentane phosphatase)	Other	0.001169
KAF25_009768	1892910	1894811	1902	+	Protein kinase domain	Protein kinase domain	Serine/threonine-protein kinase ksp1 (EC 2.7.11.1) (Serine/threonine-protein kinase ppk20)	Other	0.000535
KAF25_009783	1894993	1898313	3321	-	Transmembrane amino acid transporter protein	Amino acid transporter, transmembrane domain	Vacuolar amino acid transporter 1	Other	0.000879	(+)	1.02546	(+)	1.00707
KAF25_009769	1900114	1900901	788	+			Ribonuclease MRP protein subunit rmp1 (RNA-processing protein rmp1)	Other	0.001329
KAF25_009784	1901406	1903919	2514	-	WD domain, G-beta repeat; Tup N-terminal	WD40 repeat; Transcriptional repressor Tup1, N-terminal	Transcriptional repressor rco-1	Other	0.000858
KAF25_009770	1906119	1907924	1806	+	Fatty acid hydroxylase superfamily	Fatty acid hydroxylase	Probable Delta(7)-sterol 5(6)-desaturase (EC 1.14.19.20) (C-5 sterol desaturase) (Ergosterol Delta(5,6) desaturase) (Sterol-C5-desaturase)	Other	0.015086	(+)	4.60397	(+)	4.24427
KAF25_009785	1908647	1909039	393	-	Fungal protein of unknown function (DUF2015)	Protein of unknown function DUF2015	UPF0357 protein AAL017W	Other	0.41311
KAF25_009771	1909894	1910693	800	+	Ribosomal L28e protein family	Ribosomal L28e/Mak16	Probable 60S ribosomal protein L28e	Other	0.000536
KAF25_009772	1913244	1916084	2841	+	lactate/malate dehydrogenase, NAD binding domain; lactate/malate dehydrogenase, alpha/beta C-terminal domain	Lactate/malate dehydrogenase, N-terminal; Lactate/malate dehydrogenase, C-terminal	Malate dehydrogenase, cytoplasmic (EC 1.1.1.37)	Other	0.013276
KAF25_009786	1915093	1915898	806	-	Transport protein particle (TRAPP) component	Transport protein particle (TRAPP) component	Trafficking protein particle complex subunit 6b (TRAPP complex subunit 6B)	Other	0.009781
KAF25_009787	1916236	1922087	5852	-	PINIT domain; MIZ/SP-RING zinc finger	PINIT domain; Zinc finger, MIZ-type	E3 SUMO-protein ligase pli1 (EC 2.3.2.-) (E3 SUMO-protein transferase plil)	Other	0.000543
KAF25_009773	1916249	1918902	2654	+	AIR synthase related protein, N-terminal domain; AIR synthase related protein, C-terminal domain; Phosphoribosylglycinamide synthetase, N domain; Phosphoribosylglycinamide synthetase, ATP-grasp (A) domain; Phosphoribosylglycinamide synthetase, C domain	PurM-like, N-terminal domain; PurM-like, C-terminal domain; Phosphoribosylglycinamide synthetase, N-terminal; Phosphoribosylglycinamide synthetase, ATP-grasp (A) domain; Phosphoribosylglycinamide synthetase, C-domain	Bifunctional purine biosynthetic protein ADE1 [Includes: Phosphoribosylamine--glycine ligase (EC 6.3.4.13) (Glycinamide ribonucleotide synthetase) (GARS) (Phosphoribosylglycinamide synthetase); Phosphoribosylformylglycinamidine cyclo-ligase (EC 6.3.3.1) (AIR synthase) (AIRS) (Phosphoribosyl-aminoimidazole synthetase)]	Other	0.00163
KAF25_009774	1922230	1922973	744	+	Protein of unknown function (DUF2423)	Uncharacterised protein family UPF0642		Other	0.000426
KAF25_009775	1923090	1929680	6591	+	Type I phosphodiesterase / nucleotide pyrophosphatase	Type I phosphodiesterase/nucleotide pyrophosphatase/phosphate transferase	GPI ethanolamine phosphate transferase 2 (EC 2.-.-.-) (Glycosylphosphatidylinositol-anchor biosynthesis protein 7)	Other	0.045436
KAF25_009788	1926486	1929583	3098	-	Nuclear condensing complex subunits, C-term domain	Nuclear condensin complex subunit 3, C-terminal domain	Condensin complex subunit 3 (CAPG homolog) (p100)	Other	0.001721
KAF25_009776	1929890	1932262	2373	+	RNA recognition motif. (a.k.a. RRM, RBD, or RNP domain)	RNA recognition motif domain	Uncharacterized RNA-binding protein C4F6.14	Other	0.000791
KAF25_009789	1932490	1933500	1011	-				Other	0.004608
KAF25_009777	1933900	1939418	5519	+	Magnesium transporter NIPA	Magnesium transporter NIPA	Probable magnesium transporter NIPA7	Other	0.023532
KAF25_009778	1944861	1947302	2442	+				Other	0.002478
KAF25_009790	1948912	1949895	984	-	Helix-loop-helix DNA-binding domain	Myc-type, basic helix-loop-helix (bHLH) domain	Allergen Fus c 3 (allergen Fus c 3)	Other	0.007556
KAF25_009791	1955616	1957798	2183	-	Structure-specific recognition protein (SSRP1); POB3-like N-terminal PH domain; Histone chaperone Rttp106-like	SSRP1 domain; FACT complex subunit POB3-like, N-terminal PH domain; Domain of unknown function DUF1747	FACT complex subunit POB3 (Facilitates chromatin transcription complex subunit POB3)	Other	0.001584
KAF25_009779	1958841	1960721	1881	+	Lipase (class 3)	Fungal lipase-like domain	Putative lipase ATG15 (EC 3.1.1.3) (Autophagy-related protein 15)	Signal Peptide (Sec/SPI)	0.727959
KAF25_009780	1961168	1964070	2903	+	YL1 nuclear protein; YL1 nuclear protein C-terminal domain	Vps72/YL1 family; Vps72/YL1, C-terminal	Vacuolar protein sorting-associated protein 72 homolog (Transcription factor-like 1)	Other	0.001966
KAF25_009792	1964111	1966408	2298	-				Other	0.004116
KAF25_009793	1970295	1973525	3231	-	Fatty acid hydroxylase superfamily	Fatty acid hydroxylase	Sphingolipid C4-hydroxylase SUR2 (EC 1.-.-.-) (Syringomycin response protein 2)	Other	0.000622
KAF25_009781	1975012	1976008	997	+	Translationally controlled tumour protein	Translationally controlled tumour protein	Translationally-controlled tumor protein homolog (TCTP)	Other	0.001825
KAF25_009794	1975838	1977613	1776	-				Other	0.001224
KAF25_009782	1978088	1979175	1088	+	Mis12 protein	Centromere protein Mis12	Kinetochore-associated protein MTW1 (Mis12-like protein)	Other	0.000312
KAF25_009795	1979431	1981941	2511	-	PPR repeat family	Pentatricopeptide repeat	Pentatricopeptide repeat-containing protein At1g64583, mitochondrial	Other	0.006093
KAF25_009796	1982188	1983322	1135	-	Glutathione S-transferase, N-terminal domain; Glutathione S-transferase, C-terminal domain	Glutathione S-transferase, N-terminal; Glutathione S-transferase, C-terminal	Glutathione S-transferase 1 (EC 2.5.1.18) (GST-I)	Other	0.000696	(+)	1.67389	(+)	1.655
KAF25_009797	1983957	1987250	3294	-	DDT domain; WSTF, HB1, Itc1p, MBD9 motif 1; ATP-utilising chromatin assembly and remodelling N-terminal; Williams-Beuren syndrome DDT (WSD), D-TOX E motif	DDT domain; WHIM1 domain; WSTF/Acf1/Cbp146; WHIM2 domain	Imitation switch two complex protein 1	Other	0.00111
KAF25_009813	1988931	1990819	1889	-	ALG6, ALG8 glycosyltransferase family	Glycosyl transferase, ALG6/ALG8	Dolichyl pyrophosphate Glc1Man9GlcNAc2 alpha-1,3-glucosyltransferase (EC 2.4.1.265) (Asparagine-linked glycosylation protein 8) (Dol-P-Glc:Glc(1)Man(9)GlcNAc(2)-PP-dolichyl alpha-1,3-glucosyltransferase) (Dolichyl-P-Glc:Glc1Man9GlcNAc2-PP-dolichyl glucosyltransferase)	Other	0.024126
KAF25_009814	1991326	2001042	9717	-	Metallopeptidase family M24; Fungal specific transcription factor domain; Aminopeptidase P, N-terminal domain; Fungal Zn(2)-Cys(6) binuclear cluster domain	Peptidase M24; Transcription factor domain, fungi; Aminopeptidase P, N-terminal; Zn(2)-C6 fungal-type DNA-binding domain	Probable Xaa-Pro aminopeptidase GLRG_02280 (EC 3.4.11.9) (Aminoacylproline aminopeptidase) (Prolidase)	Other	0.001567
KAF25_009798	1991895	1993299	1405	+	Legume-like lectin family	Legume-like lectin	Protein EMP47 (47 kDa endomembrane protein) (Endosomal P44 protein)	Signal Peptide (Sec/SPI)	0.987794
KAF25_009799	2004465	2006200	1736	+	PCI domain; 26S proteasome subunit RPN7	Proteasome component (PCI) domain; 26S proteasome regulatory subunit Rpn7/COP9 signalosome complex subunit 1	COP9 signalosome complex subunit 1 (CSN complex subunit 1)	Other	0.004087
KAF25_009815	2006531	2007626	1096	-	pre-mRNA processing factor 4 (PRP4) like; Prp18 domain	Pre-mRNA processing factor 4 (PRP4)-like; Prp18	Pre-mRNA-splicing factor 18	Other	0.000363
KAF25_009800	2007970	2009388	1419	+	Sin3 associated polypeptide p18 (SAP18)	Sin3 associated polypeptide p18	Histone deacetylase complex subunit SAP18 (18 kDa Sin3-associated polypeptide) (Sin3-associated polypeptide p18)	Other	0.008668
KAF25_009816	2008939	2009327	389	-				Other	0.000765
KAF25_009801	2010403	2017512	7110	+	PROCN (NUC071) domain; PRO8NT (NUC069), PrP8 N-terminal domain; PRP8 domain IV core; RNA recognition motif of the spliceosomal PrP8; PROCT (NUC072) domain; U5-snRNA binding site 2 of PrP8; U6-snRNA interacting domain of PrP8	PROCN domain; PRO8NT domain; PRP8 domain IV core; RNA recognition motif, spliceosomal PrP8; PROCT domain; Pre-mRNA-processing-splicing factor 8, U5-snRNA-binding; Pre-mRNA-processing-splicing factor 8, U6-snRNA-binding	Pre-mRNA-processing-splicing factor 8 (220 kDa U5 snRNP-specific protein) (PRP8 homolog) (Splicing factor Prp8) (p220)	Other	0.004182
KAF25_009802	2022620	2028404	5785	+	Myb-like DNA-binding domain			Other	0.002664
KAF25_009817	2026738	2028045	1308	-	Ketopantoate reductase PanE/ApbA C terminal; Ketopantoate reductase PanE/ApbA	Ketopantoate reductase, C-terminal domain; Ketopantoate reductase, N-terminal domain	Ketoisovalerate reductase BEA2 (KIVR) (EC 1.2.7.-) (Beauvericin biosynthesis cluster protein 2)	Other	0.004436
KAF25_009803	2029452	2032931	3480	+	Helicase conserved C-terminal domain; SNF2 family N-terminal domain	Helicase, C-terminal; SNF2-related, N-terminal domain	DNA repair and recombination protein RAD26 (EC 3.6.4.12) (ATP-dependent helicase RAD26)	Other	0.00026
KAF25_009818	2033077	2034016	940	-	Ribosomal protein S11	Ribosomal protein S11	40S ribosomal protein S14 (CRP2)	Other	0.000853
KAF25_009804	2034088	2037330	3243	+	Ribosomal protein L30p/L7e; Ribosomal L30 N-terminal domain	Ribosomal protein L30, ferredoxin-like fold domain; Ribosomal protein L30, N-terminal	60S ribosomal protein L7	Other	0.000246
KAF25_009819	2034088	2037330	3243	-	Iron-sulphur cluster biosynthesis	FeS cluster biogenesis	Iron-sulfur cluster insertion protein ErpA 2	Other	0.000386	(+)	1.22481
KAF25_009805	2037483	2040226	2744	+	PCI domain; Eukaryotic translation initiation factor 3 subunit 8 N-terminus	Proteasome component (PCI) domain; Eukaryotic translation initiation factor 3 subunit C, N-terminal domain	Eukaryotic translation initiation factor 3 subunit C (eIF3c) (Eukaryotic translation initiation factor 3 93 kDa subunit homolog) (eIF3 p93) (Translation initiation factor eIF3, p93 subunit homolog)	Other	0.000279
KAF25_009806	2040690	2043708	3019	+	Hemerythrin HHE cation binding domain	Haemerythrin-like		Other	0.002954
KAF25_009820	2042225	2043235	1011	-				Other	0.003342
KAF25_009807	2043714	2048595	4882	+	Histidine phosphatase superfamily (branch 1); Protein of unknown function (DUF4246)	Histidine phosphatase superfamily, clade-1; Protein of unknown function DUF4246	Probable phosphoglycerate mutase ARB_03491 (EC 5.4.-.-)	Other	0.001037
KAF25_009808	2050911	2052497	1587	+	Peroxidase	Haem peroxidase	Manganese peroxidase 2 (MnP2) (EC 1.11.1.13) (Manganese peroxidase isozyme 2)	Signal Peptide (Sec/SPI)	0.995744
KAF25_009821	2054093	2057645	3553	-	Microtubule associated protein (MAP65/ASE1 family)		Anaphase spindle elongation protein 1	Other	0.000583	(+)	3.02061
KAF25_009822	2058835	2063070	4236	-	Fungal specific transcription factor domain; Fungal Zn(2)-Cys(6) binuclear cluster domain	Transcription factor domain, fungi; Zn(2)-C6 fungal-type DNA-binding domain	Uncharacterized transcriptional regulatory protein C1327.01c	Other	0.000771
KAF25_009809	2063855	2067073	3219	+	tRNA synthetases class I (E and Q), anti-codon binding domain; tRNA synthetases class I (E and Q), catalytic domain	Glutamyl/glutaminyl-tRNA synthetase, class Ib, anti-codon binding domain; Glutamyl/glutaminyl-tRNA synthetase, class Ib, catalytic domain	Glutamine--tRNA ligase protein virJ (EC 6.1.1.18) (Trichoxide biosynthesis protein virJ) (Virensol biosynthesis cluster protein J)	Other	0.000299
KAF25_009810	2067881	2069008	1128	+				Signal Peptide (Sec/SPI)	0.990475
KAF25_009823	2070288	2073792	3505	-			Necrosis-inducing secreted protein 1 (Secreted effector NIS1)	Signal Peptide (Sec/SPI)	0.978804
KAF25_009811	2070546	2072363	1818	+	Cytoskeletal-regulatory complex EF hand	EH domain	Increased rDNA silencing protein 4	Other	0.000799
KAF25_009824	2074375	2079996	5622	-	S1 RNA binding domain	S1 domain	rRNA biogenesis protein rrp5 (Ribosomal RNA-processing protein 5) (U3 small nucleolar RNA-associated protein rrp5) (U3 snoRNA-associated protein rrp5)	Other	0.001675
KAF25_009812	2080278	2083040	2763	+			Uncharacterized protein YML020W	Other	0.001513
KAF25_009825	2083492	2088868	5377	-	Insulinase (Peptidase family M16); Peptidase M16 inactive domain; RING-like zinc finger; FHA domain	Peptidase M16, N-terminal; Peptidase M16, C-terminal; Zinc finger, RING-type; Forkhead-associated (FHA) domain	Mitochondrial-processing peptidase subunit alpha (Alpha-MPP) (Inactive zinc metalloprotease alpha) (Matrix processing peptidase)	Other	0.000374
KAF25_009839	2090837	2094320	3484	-	Vps16, N-terminal region; Vps16, C-terminal region	Vps16, N-terminal; Vps16, C-terminal	Probable vacuolar protein sorting-associated protein 16 homolog	Other	0.00088
KAF25_009826	2094451	2098590	4140	+	Autophagy protein 16 (ATG16)	Autophagy-related protein 16	Autophagy-related protein 16	Other	0.000414
KAF25_009840	2099857	2101629	1773	-				Other	0.001285	(+)	4.38877
KAF25_009841	2102962	2106489	3528	-	Elongation factor G C-terminus; Elongation factor Tu domain 2; Elongation Factor G, domain III; Elongation factor Tu GTP binding domain	Elongation factor EFG, domain V-like; Translation elongation factor EFTu-like, domain 2; Elongation Factor G, domain II; Transcription factor, GTP-binding domain	Ribosome assembly protein 1 (EC 3.6.5.-) (EF-2 like GTPase) (Elongation factor-like 1)	Other	0.000913
KAF25_009827	2106660	2108824	2165	+	RNA polymerase I-associated factor PAF67	Translation initiation factor 3 complex subunit L	Eukaryotic translation initiation factor 3 subunit L (eIF3l)	Other	0.000631
KAF25_009828	2111835	2115740	3906	+	Universal stress protein family	UspA	Universal stress protein A family protein C25B2.10	Other	0.00271
KAF25_009829	2116679	2118319	1641	+	Abscisic acid G-protein coupled receptor; The Golgi pH Regulator (GPHR) Family N-terminal	Abscisic acid G-protein coupled receptor-like domain; Golgi pH regulator, conserved domain	Golgi pH regulator (Protein GPR89)	Other	0.012044
KAF25_009842	2118732	2122770	4039	-	RNA recognition motif. (a.k.a. RRM, RBD, or RNP domain)	RNA recognition motif domain	Probable RNA-binding protein sce3	Other	0.00176
KAF25_009830	2118757	2119671	915	+	NUDIX domain	NUDIX hydrolase domain		Other	0.001002
KAF25_009831	2123279	2124557	1279	+				Other	0.00087
KAF25_009832	2126510	2135653	9144	+	Domain of unknown function (DUF2405); Mitochondrial protein from FMP27; RNA pol II promoter Fmp27 protein domain; Golgi-body localisation protein domain	FMP27, domain of unknown function DUF2405; FMP27, N-terminal; FMP27, GFWDK domain; FMP27, WPPW domain; FMP27, C-terminal; FMP27, SW domain	UPF0648 protein C3H5.09c	Other	0.004678
KAF25_009843	2135934	2136865	932	-				Other	0.114732
KAF25_009844	2137911	2139083	1173	-				Other	0.000315
KAF25_009833	2140806	2143276	2471	+	Sugar (and other) transporter	Major facilitator, sugar transporter-like	General alpha-glucoside permease (Maltose permease MAL11) (Maltose transport protein MAL11)	Other	0.002114
KAF25_009845	2147439	2148794	1356	-				Other	0.000282
KAF25_009834	2158246	2159102	857	+	Glycosyl hydrolase family 61	Glycoside hydrolase, family 61	Polysaccharide monooxygenase Cel61a (Cellulase-61a) (Cel61a) (Endoglucanase-61a) (Glycoside hydrolase-61) (GH-61) (EC 1.13.-.-)	Signal Peptide (Sec/SPI)	0.987922
KAF25_009846	2159195	2160991	1797	-			Notoamide biosynthesis cluster protein M'	Other	0.00137
KAF25_009835	2161477	2165659	4183	+				Other	0.003397
KAF25_009836	2166376	2167945	1570	+	JAB1/Mov34/MPN/PAD-1 ubiquitin protease; Cop9 signalosome subunit 5 C-terminal domain	JAB1/MPN/MOV34 metalloenzyme domain; Cop9 signalosome subunit 5 C-terminal domain	COP9 signalosome complex subunit 5 (EC 3.4.-.-)	Other	0.002586
KAF25_009837	2170994	2174674	3681	+	Protein of unknown function (DUF4449)	Protein of unknown function DUF4449	Uncharacterized protein C32A11.02c	Other	0.000417
KAF25_009838	2174927	2179650	4724	+	Domain of unknown function in PX-proteins (DUF3818); PX-associated	Domain of unknown function DUF3818, PX-associated; PX-associated domain	Uncharacterized protein C663.15c	Other	0.004025
KAF25_009855	2179681	2181046	1366	-	Ribosomal protein S19e	Ribosomal protein S19e	40S ribosomal protein S19 (S16)	Other	0.000864
KAF25_009856	2181417	2182448	1032	-	ZIP Zinc transporter	Zinc/iron permease	Zinc-regulated transporter 2 (Low-affinity zinc transport protein ZRT2)	Other	0.002203
KAF25_009857	2184348	2185709	1362	-	Mitochondrial distribution and morphology protein 10	Mitochondrial distribution and morphology protein 10	Mitochondrial distribution and morphology protein 10 (Mitochondrial inheritance component MDM10)	Other	0.002724
KAF25_009858	2194710	2196691	1982	-				Other	0.000744
KAF25_009847	2209459	2210880	1422	+	Arrestin_N terminal like	LDB19, N-terminal	Uncharacterized protein C1F12.05	Other	0.000289
KAF25_009848	2213975	2215435	1461	+	Protein kinase domain	Protein kinase domain	SRSF protein kinase 3 (EC 2.7.11.1) (Muscle-specific serine kinase 1) (MSSK-1) (Serine/arginine-rich protein-specific kinase 3) (SR-protein-specific kinase 3) (Serine/threonine-protein kinase 23)	Other	0.001203
KAF25_009859	2216304	2217569	1266	-	Glutamine amidotransferase class-I	Glutamine amidotransferase	Putative glutamine amidotransferase-like protein C13C5.04	Other	0.000842	(+)	3.07703	(+)	3.02234
KAF25_009860	2218182	2219381	1200	-	Catalytic LigB subunit of aromatic ring-opening dioxygenase	Extradiol ring-cleavage dioxygenase, class III enzyme, subunit B	Extradiol ring-cleavage dioxygenase (AtLigB) (EC 1.13.11.-)	Other	0.001843
KAF25_009861	2219775	2222888	3114	-	Amidohydrolase family	Amidohydrolase-related		Other	0.019457	(+)	1.37835	(+)	1.36641
KAF25_009849	2224451	2229093	4643	+	Chitin synthase N-terminal; Chitin synthase	Chitin synthase N-terminal; Fungal chitin synthase	Chitin synthase 2 (EC 2.4.1.16) (Chitin-UDP acetyl-glucosaminyl transferase 2)	Other	0.003763	(+)	2.69918	(+)	2.56126
KAF25_009862	2229106	2235358	6253	-	Nitrite and sulphite reductase 4Fe-4S domain; Nitrite/Sulfite reductase ferredoxin-like half domain; Flavodoxin; Pyruvate flavodoxin/ferredoxin oxidoreductase, thiamine diP-bdg	Nitrite/sulphite reductase 4Fe-4S domain; Nitrite/Sulfite reductase ferredoxin-like domain; Flavodoxin/nitric oxide synthase; Pyruvate flavodoxin/ferredoxin oxidoreductase, N-terminal	Sulfite reductase [NADPH] subunit beta (EC 1.8.1.2)	Other	0.001168
KAF25_009863	2235377	2237463	2087	-	Inositolphosphorylceramide synthase subunit Kei1	Inositolphosphorylceramide synthase subunit Kei1	Inositol phosphorylceramide synthase regulatory subunit kei1 (ICP synthase regulatory subunit kei1)	Other	0.002191
KAF25_009864	2237677	2241227	3551	-	Ras family	Small GTPase	Ras-related protein Rab-6A	Other	0.000394
KAF25_009850	2238536	2239437	902	+	Ribose 5-phosphate isomerase A (phosphoriboisomerase A)	Ribose 5-phosphate isomerase, type A	Ribose-5-phosphate isomerase (EC 5.3.1.6) (D-ribose-5-phosphate ketol-isomerase) (Phosphoriboisomerase)	Other	0.000875
KAF25_009851	2241297	2242665	1369	+	Nop53 (60S ribosomal biogenesis)	Ribosome biogenesis protein Nop53/GLTSCR2	Ribosome biogenesis protein NOP53	Other	0.00055
KAF25_009865	2242948	2245053	2106	-	Pyridine nucleotide-disulphide oxidoreductase; EF hand	FAD/NAD(P)-binding domain; EF-hand domain	External alternative NAD(P)H-ubiquinone oxidoreductase B1, mitochondrial (EC 1.6.5.9) (External alternative NADH dehydrogenase NDB1) (NADH:ubiquinone reductase (non-electrogenic) NDB1)	Other	0.000377
KAF25_009866	2245498	2247780	2283	-	Uracil phosphoribosyltransferase; Phosphoribulokinase / Uridine kinase family	Phosphoribulokinase/uridine kinase	Uridine-cytidine kinase-like 1 (EC 2.7.1.48)	Other	0.000949
KAF25_009852	2249100	2250294	1195	+	LisH; CTLH/CRA C-terminal to LisH motif domain	LIS1 homology motif; CTLH/CRA C-terminal to LisH motif domain	Glucose-induced degradation protein 8 homolog	Other	0.000958
KAF25_009867	2250682	2251623	942	-	ETC complex I subunit conserved region	NADH dehydrogenase ubiquinone Fe-S protein 4, mitochondrial	NADH-ubiquinone oxidoreductase 21 kDa subunit, mitochondrial (Complex I-21kD) (CI-21kD)	Other	0.001096
KAF25_009853	2251590	2252755	1166	+	Mitochondrial F1-F0 ATP synthase subunit F of fungi	ATP synthase, F0 complex, subunit F, mitochondria, fungi	ATP synthase subunit f, mitochondrial	Other	0.002238
KAF25_009854	2253623	2258662	5040	+				Other	0.002512
KAF25_009868	2258742	2262129	3388	-	MCM P-loop domain; MCM6 C-terminal winged-helix domain; MCM AAA-lid domain; MCM OB domain; MCM N-terminal domain	MCM domain; Mcm6, C-terminal winged-helix domain; MCM, AAA-lid domain; MCM OB domain; MCM N-terminal domain	DNA replication licensing factor mcm6 (EC 3.6.4.12) (Minichromosome maintenance protein 6)	Other	0.000821
KAF25_009869	2263536	2271808	8273	-				Other	0.000945
KAF25_009885	2281443	2287089	5647	-	Aminotransferase class-V	Aminotransferase class V domain	Hercynylcysteine sulfoxide lyase (EC 4.4.1.-) (Ergothioneine biosynthesis protein 2) (PLP-binding cysteine desulfurase) (PLP-dependent C-S lyase)	Other	0.001346
KAF25_009870	2283492	2284516	1025	+	Thi4 family		Thiamine thiazole synthase (EC 2.4.2.60) (Stress-inducible protein sti35) (Thiazole biosynthetic enzyme)	Other	0.000893
KAF25_009886	2287756	2291330	3575	-	Sir2 family	Sirtuin family	NAD-dependent histone deacetylase HST3 (EC 2.3.1.286) (Homologous to SIR2 protein 3) (Regulatory protein SIR2 homolog 3)	Other	0.00083
KAF25_009871	2291377	2297555	6179	+	Pyridoxal-phosphate dependent enzyme	Pyridoxal-phosphate dependent enzyme	N-(2-amino-2-carboxyethyl)-L-glutamate synthase (ACEGA synthase) (EC 2.5.1.140)	Other	0.000954	(+)	1.01015
KAF25_009887	2291501	2293288	1788	-	Subtilase family; Pro-kumamolisin, activation domain	Peptidase S8/S53 domain; Peptidase S53, activation domain	Tripeptidyl-peptidase sed2 (EC 3.4.14.10) (Sedolisin-B)	Signal Peptide (Sec/SPI)	0.903182
KAF25_009888	2298676	2303652	4977	-	Whi5 like	Transcription factor Nrm1/Whi5		Other	0.000829
KAF25_009872	2299274	2300171	898	+				Other	0.000244
KAF25_009889	2304172	2305761	1590	-	Putative zinc finger motif, C2HC5-type	Zinc finger, C2HC5-type	Uncharacterized protein C1A6.01c	Other	0.001328
KAF25_009873	2306919	2308672	1754	+	lactate/malate dehydrogenase, alpha/beta C-terminal domain; lactate/malate dehydrogenase, NAD binding domain	Lactate/malate dehydrogenase, C-terminal; Lactate/malate dehydrogenase, N-terminal	Malate dehydrogenase, mitochondrial (EC 1.1.1.37)	Other	0.004331
KAF25_009890	2308649	2313234	4586	-	E1-E2 ATPase; haloacid dehalogenase-like hydrolase		Endoplasmic reticulum transmembrane helix translocase (EC 7.4.2.-) (Complexed with DOR1 protein 1) (Endoplasmic reticulum P5A-ATPase) (Sensitivity to the P.farinosa killer toxin protein 1)	Other	0.000482
KAF25_009874	2313914	2314885	972	+	alpha/beta hydrolase fold	Alpha/beta hydrolase fold-3	Esterase LipI (EC 3.1.1.-)	Other	0.001081
KAF25_009891	2314983	2315837	855	-	alpha/beta hydrolase fold	Alpha/beta hydrolase fold-1	2-hydroxy-6-oxononadienedioate/2-hydroxy-6-oxononatrienedioate hydrolase (EC 3.7.1.14) (2-hydroxy-6-ketonona-2,4-diene-1,9-dioic acid 5,6-hydrolase) (2-hydroxy-6-oxonona-2,4,7-triene-1,9-dioic acid 5,6-hydrolase) (2-hydroxy-6-oxonona-2,4-diene-1,9-dioic acid 5,6-hydrolase)	Other	0.003441	(+)	1.76057	(+)	1.78417
KAF25_009892	2316055	2317849	1795	-	Cytochrome P450	Cytochrome P450	Cytochrome P450 monooxygenase sdnT (EC 1.-.-.-) (Sordarin/hypoxysordarin biosynthesis cluster protein C)	Other	0.001309
KAF25_009893	2318116	2319708	1593	-	Major Facilitator Superfamily	Major facilitator superfamily	MFS-type transporter R5 (Squalestatin S1 biosynthesis cluster protein R5)	Other	0.002894
KAF25_009894	2322003	2323073	1071	-	Calcineurin-like phosphoesterase	Calcineurin-like phosphoesterase domain, ApaH type	Metallophosphoesterase domain-containing protein 1 (EC 3.1.-.-) (Adult brain protein 239) (239AB)	Other	0.000605
KAF25_009875	2324349	2326245	1897	+	Alanine racemase, N-terminal domain; Putative serine dehydratase domain	Alanine racemase, N-terminal; D-serine dehydratase-like domain	D-serine dehydratase (EC 4.3.1.18) (D-serine deaminase) (DSD)	Other	0.000844
KAF25_009895	2326037	2328435	2399	-			Mitochondrial intermembrane space import and assembly protein 40 (Mitochondrial import inner membrane translocase TIM40)	Other	0.001451
KAF25_009876	2329072	2331049	1978	+	Thiamin pyrophosphokinase, catalytic domain; Thiamin pyrophosphokinase, vitamin B1 binding domain	Thiamin pyrophosphokinase, catalytic domain; Thiamin pyrophosphokinase, thiamin-binding domain	Thiamine pyrophosphokinase 3 (OsTPK3) (EC 2.7.6.2) (Thiamine kinase 3)	Other	0.000281
KAF25_009896	2330175	2331049	875	-	Snare region anchored in the vesicle membrane C-terminus		Protein transport protein BOS1	Other	0.00089
KAF25_009897	2333985	2335376	1392	-	Acyl-coenzyme A:6-aminopenicillanic acid acyl-transferase	Peptidase C45	Acyl-coenzyme A:6-aminopenicillanic-acid-acyltransferase 40 kDa form (EC 2.3.1.164) (Isopenicillin-N N-acyltransferase) [Cleaved into: Acyl-coenzyme A:6-aminopenicillanic-acid-acyltransferase 11 kDa subunit; Acyl-coenzyme A:6-aminopenicillanic-acid-acyltransferase 29 kDa subunit]	Other	0.001232	(+)	1.14234	(+)	1.12408
KAF25_009877	2335818	2337011	1194	+	Beta-lactamase	Beta-lactamase-related	6-aminohexanoate-dimer hydrolase (EC 3.5.1.46) (Nylon oligomers-degrading enzyme EII)	Other	0.000956
KAF25_009878	2340904	2344946	4043	+	Histidine kinase-, DNA gyrase B-, and HSP90-like ATPase; Response regulator receiver domain; His Kinase A (phospho-acceptor) domain	Histidine kinase/HSP90-like ATPase; Signal transduction response regulator, receiver domain; Signal transduction histidine kinase, dimerisation/phosphoacceptor domain	Peroxide stress-activated histidine kinase mak2 (EC 2.7.13.3) (His-Asp phosphorelay kinase phk1) (Mcs4-associated kinase 2)	Other	0.001255
KAF25_009898	2345194	2347610	2417	-	Myb/SANT-like DNA-binding domain	Myb/SANT-like domain	L10-interacting MYB domain-containing protein	Other	0.00048
KAF25_009899	2347799	2349842	2044	-				Other	0.00148
KAF25_009900	2350167	2353772	3606	-	Fungal specific transcription factor domain; Fungal Zn(2)-Cys(6) binuclear cluster domain	Transcription factor domain, fungi; Zn(2)-C6 fungal-type DNA-binding domain	Probable transcription factor sol4 (Solanapyrone biosynthesis protein 4)	Other	0.000989
KAF25_009901	2354336	2355472	1137	-	Acetyltransferase (GNAT) domain	GNAT domain	Uncharacterized protein YIR042C	Other	0.002269
KAF25_009879	2355587	2357585	1999	+				Other	0.00402
KAF25_009880	2358253	2360177	1925	+			Cell wall protein ecm33	Signal Peptide (Sec/SPI)	0.925734	(+)	2.29641	(+)	2.28614
KAF25_009881	2360524	2363259	2736	+	Glycosyl hydrolases family 2, TIM barrel domain; Glycosyl hydrolases family 2; Glycosyl hydrolases family 2, sugar binding domain	Glycoside hydrolase family 2, catalytic domain; Glycoside hydrolase, family 2, immunoglobulin-like beta-sandwich; Glycosyl hydrolases family 2, sugar binding domain	Putative beta-glucuronidase (EC 3.2.1.31) (Glycosyl hydrolase 2 family protein P8) (P8_GH2) (Polysaccharide utilization locus H protein P8) (PUL H protein P8)	Other	0.000718
KAF25_009882	2363795	2365750	1956	+				Other	0.001084
KAF25_009902	2366084	2369134	3051	-	Amino acid permease	Amino acid/polyamine transporter I	Amino-acid permease BAT1 (Bidirectional amino acid transporter 1) (GABA permease) (AtGABP)	Other	0.003625
KAF25_009883	2370126	2370605	480	+				Other	0.000543
KAF25_009884	2371895	2372814	920	+				Other	0.000742
KAF25_009903	2373174	2375172	1999	-	Luciferase-like monooxygenase	Luciferase-like domain	Dimethyl-sulfide monooxygenase (EC 1.14.13.131) (Dimethylsulfide monooxygenase large subunit)	Other	0.007457
KAF25_009904	2375447	2380308	4862	-	Major Facilitator Superfamily; Flavin-binding monooxygenase-like	Major facilitator superfamily; Flavin monooxygenase-like	Notoamide biosynthesis cluster protein O' (UNC93-like protein notO')	Other	0.001886
KAF25_009905	2380751	2384832	4082	-	Cytochrome P450	Cytochrome P450	Cytochrome P450 monooxygenase eqxH (EC 1.-.-.-) (Equisetin biosynthesis protein H)	Other	0.000804
KAF25_009906	2386758	2387543	786	-				Signal Peptide (Sec/SPI)	0.986699	(+)	6.44677	(+)	5.88067
KAF25_009907	2388266	2389149	884	-	Ribonuclease T2 family	Ribonuclease T2-like	Ribonuclease Trv (RNase Trv) (EC 4.6.1.19)	Signal Peptide (Sec/SPI)	0.98623
KAF25_009908	2390891	2392660	1770	+	Glycosyl hydrolases family 43	Glycoside hydrolase, family 43		Signal Peptide (Sec/SPI)	0.972672
KAF25_009925	2393066	2393466	401	-				Signal Peptide (Sec/SPI)	0.99539
KAF25_009926	2394518	2396251	1734	-	Major Facilitator Superfamily	Major facilitator superfamily	Uncharacterized MFS-type transporter C1271.10c	Other	0.002009
KAF25_009927	2397106	2399375	2270	-	Fungal Zn(2)-Cys(6) binuclear cluster domain; Fungal specific transcription factor domain	Zn(2)-C6 fungal-type DNA-binding domain; Fungal transcription factor	Acriflavine sensitivity control protein acr-2	Other	0.001984
KAF25_009928	2399758	2403249	3492	-	Cation transporting ATPase, C-terminus; Cation transporter/ATPase, N-terminus; Cation transport ATPase (P-type); haloacid dehalogenase-like hydrolase; E1-E2 ATPase	Cation-transporting P-type ATPase, C-terminal; Cation-transporting P-type ATPase, N-terminal;	Sodium transport ATPase 2 (EC 7.2.2.3)	Other	0.002249
KAF25_009909	2404632	2405928	1297	+	Pyridoxal-phosphate dependent enzyme	Pyridoxal-phosphate dependent enzyme	1-aminocyclopropane-1-carboxylate deaminase (ACC deaminase) (ACCD) (EC 3.5.99.7)	Other	0.001051
KAF25_009929	2408615	2410849	2235	-				Signal Peptide (Sec/SPI)	0.994996
KAF25_009930	2411316	2413049	1734	-	FAD binding domain	FAD-dependent oxidoreductase 2, FAD binding domain	KsdD-like steroid dehydrogenase MSMEG_5835 (EC 1.3.99.-)	Other	0.335611
KAF25_009931	2413497	2414849	1353	-	Glycosyltransferase sugar-binding region containing DXD motif	Glycosyltransferase, DXD sugar-binding motif	Initiation-specific alpha-1,6-mannosyltransferase (EC 2.4.1.232)	Other	0.001841
KAF25_009910	2416052	2417551	1500	+	Acyltransferase family	Acyltransferase 3	O-acetyltransferase PaAT-1 (EC 2.3.1.-) (Fusicoccin A biosynthetic gene clusters protein 9)	Other	0.00071
KAF25_009911	2418552	2419940	1389	+				Other	0.116651
KAF25_009932	2421109	2423332	2224	-	Major Facilitator Superfamily	Major facilitator superfamily	Bypass of stop codon protein 6	Other	0.001175
KAF25_009933	2423799	2430923	7125	-	Taurine catabolism dioxygenase TauD, TfdA family	TauD/TfdA-like domain	Taurine hydroxylase-like protein SAT17 (EC 1.-.-.-) (Satratoxin biosynthesis SC3 cluster protein 17)	Other	0.001148
KAF25_009912	2424087	2426498	2412	+				Other	0.001203
KAF25_009913	2426814	2429207	2394	+	Cellulase (glycosyl hydrolase family 5); Glycoside hydrolase family 5 C-terminal domain	Glycoside hydrolase, family 5; Glycoside hydrolase family 5 C-terminal domain	Glucosylceramidase (EC 3.2.1.45) (Endoglycoceramidase-related protein 1) (EGCrP1) (Glucocerebrosidase)	Other	0.001808			(+)	1.3405
KAF25_009914	2432222	2433614	1393	+	Taurine catabolism dioxygenase TauD, TfdA family	TauD/TfdA-like domain	Alpha-ketoglutarate-dependent xanthine dioxygenase xan-1 (EC 1.14.11.48)	Other	0.00123	(+)	3.31538	(+)	3.29492
KAF25_009934	2433727	2436796	3070	-	Cupin	Cupin 1	Spherulin-1A	Other	0.003587
KAF25_009915	2437519	2438987	1469	+	Serine aminopeptidase, S33	Serine aminopeptidase, S33		Signal Peptide (Sec/SPI)	0.998842
KAF25_009935	2439121	2440266	1146	-	Pyridine nucleotide-disulphide oxidoreductase	FAD/NAD(P)-binding domain	Oxidoreductase ptaL (EC 1.-.-.-) (Pestheic acid biosynthesis cluster protein L)	Other	0.096421
KAF25_009916	2440727	2444373	3647	+	Fungal Zn(2)-Cys(6) binuclear cluster domain; Fungal specific transcription factor domain; short chain dehydrogenase	Zn(2)-C6 fungal-type DNA-binding domain; Transcription factor domain, fungi; Short-chain dehydrogenase/reductase SDR	Short-chain dehydrogenase/reductase iacJ (EC 1.1.1.-) (Iso-A82775C biosynthesis cluster protein J)	Other	0.001027
KAF25_009917	2447427	2448743	1317	+				Other	0.120989
KAF25_009936	2449285	2451408	2124	-	Triose-phosphate Transporter family	Sugar phosphate transporter domain	Uncharacterized transporter C22F8.04	Other	0.016559	(+)	1.23971	(+)	1.22852
KAF25_009937	2451944	2455296	3353	-	Polysaccharide pyruvyl transferase	Polysaccharide pyruvyl transferase	Pyruvyl transferase 1 (EC 2.-.-.-) (Pyruvylated Gal-beta-1,3-epitope synthesis protein 1) (PvGal synthesis protein 1)	Other	0.254665
KAF25_009918	2455312	2457506	2195	+			GDP-mannose transporter (GMT)	Other	0.001158
KAF25_009938	2457803	2461876	4074	-	Histone-binding protein RBBP4 or subunit C of CAF1 complex; WD domain, G-beta repeat	Histone-binding protein RBBP4, N-terminal; WD40 repeat	Ribosome assembly protein rrb1	Other	0.000577
KAF25_009919	2461258	2461659	402	+	Thioredoxin	Thioredoxin domain	Thioredoxin Asp f 29 (Trx) (allergen Asp f 29)	Other	0.000615
KAF25_009939	2461902	2466404	4503	-	WD domain, G-beta repeat	WD40 repeat	Uncharacterized WD repeat-containing protein C3H5.08c	Other	0.001116
KAF25_009920	2467649	2471204	3556	+	eRF1 domain 2; eRF1 domain 3; eRF1 domain 1	eRF1 domain 2; eRF1 domain 3; eRF1 domain 1/Pelota-like	Protein pelota (EC 3.1.-.-)	Other	0.000515
KAF25_009921	2471812	2472920	1109	+	Aldo/keto reductase family	NADP-dependent oxidoreductase domain	Uncharacterized oxidoreductase P32A8.02 (EC 1.-.-.-)	Other	0.002026	(+)	3.4129	(+)	3.43259
KAF25_009940	2473072	2476968	3897	-				Other	0.000537
KAF25_009922	2473134	2474963	1830	+				Other	0.000364
KAF25_009941	2477149	2479002	1854	-	WD domain, G-beta repeat; Prp19/Pso4-like	WD40 repeat; Pre-mRNA-splicing factor 19	Pre-mRNA-processing factor 19 (EC 2.3.2.27) (Complexed with cdc5 protein 8) (RING-type E3 ubiquitin transferase PRP19)	Other	0.002208
KAF25_009923	2479239	2482311	3073	+	OHCU decarboxylase	Oxo-4-hydroxy-4-carboxy-5-ureidoimidazoline decarboxylase	Probable allantoinase 1 (EC 3.5.2.5)	Other	0.000753
KAF25_009942	2480235	2481458	1224	-				Other	0.003348
KAF25_009943	2483731	2485947	2217	-			Uncharacterized protein C32A11.02c	Other	0.002169
KAF25_009924	2486613	2488418	1806	+	Thioesterase-like superfamily			Other	0.001055
KAF25_009944	2489603	2490505	903	+				Other	0.002775
KAF25_009945	2491454	2492485	1032	+	Nitronate monooxygenase	Nitronate monooxygenase	Nitronate monooxygenase (EC 1.13.12.16) (2-nitropropane dioxygenase) (2-NPD) (Nitroalkane oxidase)	Other	0.004595
KAF25_009946	2493392	2496185	2794	+	Cytochrome c oxidase subunit Vb	Cytochrome c oxidase, subunit Vb	Cytochrome c oxidase subunit 4, mitochondrial (Cytochrome c oxidase polypeptide IV) (Cytochrome c oxidase subunit Cox4)	Other	0.002422
KAF25_009956	2495409	2495894	486	-	Domain of unknown function (DUF4604)	Domain of unknown function DUF4604		Other	0.000415
KAF25_009947	2496515	2499537	3023	+	Glycolipid 2-alpha-mannosyltransferase	Glycosyl transferase, family 15	O-glycoside alpha-1,2-mannosyltransferase homolog 4 (EC 2.4.1.-)	Other	0.001934
KAF25_009948	2500122	2500904	783	+	Calcineurin-like phosphoesterase	Calcineurin-like phosphoesterase domain, ApaH type	Uncharacterized protein L509	Other	0.00026
KAF25_009949	2502598	2503962	1365	+	Ribosomal proteins 50S-L15, 50S-L18e, 60S-L27A	Ribosomal protein L18e/L15P	54S ribosomal protein L10, mitochondrial	Other	0.002462
KAF25_009950	2504441	2506930	2490	+	PX domain	Phox homologous domain	Sorting nexin mvp1 (Vacuolar sorting protein 1)	Other	0.001072
KAF25_009957	2507394	2509426	2033	-	Dehydratase family	Dihydroxy-acid/6-phosphogluconate dehydratase	Putative dihydroxy-acid dehydratase, mitochondrial (DAD) (EC 4.2.1.9) (2,3-dihydroxy acid hydrolyase)	Other	0.000919
KAF25_009958	2511389	2513981	2593	-				Other	0.001931
KAF25_009951	2520409	2524432	4024	+	Myb-like DNA-binding domain	SANT/Myb domain	Transcription factor MYB3R-3 (Myb-related protein 3R-3)	Other	0.000519
KAF25_009952	2525423	2528525	3103	+	Glycosyl hydrolases family 16	Glycoside hydrolase family 16	Probable glycosidase crf2 (EC 3.2.-.-) (Crh-like protein 2)	Signal Peptide (Sec/SPI)	0.999644
KAF25_009953	2529825	2531012	1188	+	Lactonase, 7-bladed beta-propeller	Lactonase, 7-bladed beta propeller	Probable 6-phosphogluconolactonase ARB_02015 (EC 3.1.1.31)	Signal Peptide (Sec/SPI)	0.911584
KAF25_009959	2531310	2532134	825	-	Lipopolysaccharide kinase (Kdo/WaaP) family			Other	0.004016
KAF25_009960	2535807	2537127	1321	-				Other	0.001198
KAF25_009961	2537320	2541201	3882	-	Helicase conserved C-terminal domain; SNF2 family N-terminal domain; HIRAN domain; Zinc finger, C3HC4 type (RING finger)	Helicase, C-terminal; SNF2-related, N-terminal domain; HIRAN domain; Zinc finger, C3HC4 RING-type	DNA repair protein RAD5 (EC 3.6.4.-)	Other	0.000803
KAF25_009954	2541377	2546456	5080	+	Squalene/phytoene synthase; Ribosomal protein S6	Ribosomal protein S6	NADH dehydrogenase (ubiquinone) complex I, assembly factor 6	Other	0.001695
KAF25_009962	2543169	2546456	3288	-	UBA-like domain; Cullin binding	Potentiating neddylation domain	Defective in cullin neddylation protein 1	Other	0.022917
KAF25_009955	2546659	2555017	8359	+	twin BRCT domain	BRCT domain	S-M checkpoint control protein rad4 (P74) (Protein cut5)	Other	0.001715
KAF25_009963	2546659	2555017	8359	-	Protein of unknown function (DUF3716)	Protein of unknown function DUF3716		Other	0.001034
KAF25_009964	2556799	2558946	2148	-	Chitin synthase export chaperone	Chitin synthase export chaperone	Chitin synthase export chaperone	Other	0.009665
KAF25_009965	2559239	2563116	3878	-	Cyclin	Cyclin PHO80-like	Meiotically up-regulated gene 80 protein	Other	0.001261
KAF25_009967	2575519	2576211	693	+				Other	0.006186
KAF25_009966	2576605	2580114	3510	-	ATPase family associated with various cellular activities (AAA)	ATPase, AAA-type, core	ATPase family AAA domain-containing protein 5 (Chromosome fragility-associated gene 1 protein)	Other	0.000933	(+)	1.52754	(+)	1.49122
KAF25_009968	2580563	2585746	5184	+	Utp8 family	U3 small nucleolar RNA-associated protein 8	Uncharacterized protein CTHT_0071780	Other	0.000956
KAF25_009969	2585887	2588583	2697	+				Other	0.00057
KAF25_009985	2589050	2591173	2124	-	Mitochondrial ATPase expression	ATPase expression protein 2, mitochondrial		Other	0.000419
KAF25_009970	2591383	2592418	1036	+	LSM domain	LSM domain, eukaryotic/archaea-type	Probable U6 snRNA-associated Sm-like protein LSm3	Other	0.001586
KAF25_009971	2592821	2594941	2121	+	Elongation factor Tu domain 2; Elongation factor Tu GTP binding domain; Elongation factor Tu C-terminal domain	Translation elongation factor EFTu-like, domain 2; Transcription factor, GTP-binding domain; Translation elongation factor EFTu/EF1A, C-terminal	GTP-binding protein 1	Other	0.000711
KAF25_009986	2595137	2596490	1354	-				Other	0.001542
KAF25_009987	2597025	2603454	6430	-	Arrestin (or S-antigen), C-terminal domain	Arrestin C-terminal-like domain	Putative arrestin-related trafficking adapter C2D10.04	Other	0.000867
KAF25_009972	2606650	2608669	2020	+	Adenylosuccinate synthetase	Adenylosuccinate synthetase	Adenylosuccinate synthetase (AMPSase) (AdSS) (EC 6.3.4.4) (IMP--aspartate ligase)	Other	0.127914
KAF25_009973	2609016	2610987	1972	+	Adenylosuccinate synthetase	Adenylosuccinate synthetase	Adenylosuccinate synthetase (AMPSase) (AdSS) (EC 6.3.4.4) (IMP--aspartate ligase)	Other	0.004677
KAF25_009988	2611184	2613058	1875	-				Other	0.002959
KAF25_009974	2613348	2616731	3384	+	Major Facilitator Superfamily	Major facilitator superfamily	Probable transporter MCH4	Other	0.000531
KAF25_009989	2615872	2616462	591	-	NUDIX domain	NUDIX hydrolase domain	MutT-like protein (ORF154)	Other	0.000457
KAF25_009990	2616746	2621131	4386	-	Fungal specific transcription factor domain; Zinc finger, C2H2 type	Transcription factor domain, fungi; Zinc finger C2H2-type	Respiration factor 2 (Zinc finger protein ZMS1)	Other	0.002188
KAF25_009975	2631720	2632328	609	+	Cysteine-rich secretory protein family	CAP domain	Protein PRY2 (Pathogenesis-related protein 2)	Signal Peptide (Sec/SPI)	0.99878
KAF25_009976	2633070	2633575	506	+				Other	0.000695
KAF25_009977	2634534	2636377	1844	+	LSM domain	LSM domain, eukaryotic/archaea-type	Small nuclear ribonucleoprotein E (snRNP-E) (Sm protein E) (Sm-E) (SmE)	Other	0.020316
KAF25_009978	2639705	2643051	3347	+			Regulatory protein alcR	Other	0.001024
KAF25_009979	2643995	2646442	2448	+	Peptidase family M13	Peptidase M13, C-terminal domain; Peptidase M13, N-terminal domain	Endothelin-converting enzyme 1 (ECE-1) (EC 3.4.24.71)	Other	0.14371
KAF25_009991	2646791	2650914	4124	-	ABC transporter; ABC transporter transmembrane region	ABC transporter-like; ABC transporter type 1, transmembrane domain	Heavy metal tolerance protein	Other	0.013973
KAF25_009992	2653557	2654678	1122	-	bZIP transcription factor	Basic-leucine zipper domain	Transcription factor atf21	Other	0.014946
KAF25_009980	2664139	2665065	927	+	Myo-inositol oxygenase	Inositol oxygenase	Probable inositol oxygenase (EC 1.13.99.1) (Myo-inositol oxygenase) (MI oxygenase)	Other	0.000676
KAF25_009981	2665954	2668236	2283	+	DEAD/DEAH box helicase; Helicase conserved C-terminal domain	DEAD/DEAH box helicase domain; Helicase, C-terminal	ATP-dependent RNA helicase DBP9 (EC 3.6.4.13)	Other	0.000533
KAF25_009982	2668403	2669769	1367	+	Aldo/keto reductase family	NADP-dependent oxidoreductase domain	Aldo-keto reductase str7 (EC 1.1.1.-) (Strobilurin A biosynthesis cluster protein r7)	Other	0.047755
KAF25_009993	2669826	2670586	761	-				Other	0.001583
KAF25_009983	2672734	2677401	4668	+	Vacuolar protein sorting-associated protein 35	Vacuolar protein sorting-associated protein 35	Vacuolar protein sorting-associated protein 35 (Maternal-embryonic 3) (Vesicle protein sorting 35)	Other	0.00059
KAF25_009984	2678487	2681257	2771	+	Transferrin receptor-like dimerisation domain; Peptidase family M28; PA domain	Transferrin receptor-like, dimerisation domain; Peptidase M28; PA domain	N-acetylated-alpha-linked acidic dipeptidase 2 (EC 3.4.17.21) (Glutamate carboxypeptidase III) (GCPIII) (N-acetylated-alpha-linked acidic dipeptidase II) (NAALADase II)	Other	0.000684
KAF25_009994	2681725	2682293	569	-	Cytochrome b5-like Heme/Steroid binding domain	Cytochrome b5-like heme/steroid binding domain	Damage response protein 1	Other	0.064669
KAF25_009995	2683730	2684386	657	+	NADAR domain	NADAR	N-glycosidase R617 (EC 3.2.2.-) (Riboflavin biosynthesis intermediates N-glycosidase)	Other	0.000901
KAF25_010009	2684920	2686621	1702	-	Tim44-like domain	Tim44-like domain	Mitochondrial import inner membrane translocase subunit tim44	Other	0.000478
KAF25_009996	2686922	2687635	714	+	Ribosomal protein S11	Ribosomal protein S11	Putative 37S ribosomal protein S18, mitochondrial	Other	0.000639
KAF25_010010	2687914	2688727	814	-	PPPDE putative peptidase domain	PPPDE peptidase domain	DeSI-like protein sdu1 (EC 3.4.-.-) (Meiotically up-regulated gene 67 protein)	Other	0.002624
KAF25_009997	2688838	2691659	2822	+	50S ribosome-binding GTPase; Protein of unknown function (DUF933)	GTP binding domain; YchF, C-terminal domain	Obg-like ATPase 1	Other	0.000344	(+)	1.18014	(+)	1.17179
KAF25_010011	2691676	2694656	2981	-				Other	0.000818
KAF25_010012	2695019	2701099	6081	-	Ankyrin repeats (many copies); Vacuolar sorting protein 9 (VPS9) domain	VPS9 domain	UPF0507 protein YALI0E18612g	Other	0.061578
KAF25_009998	2701229	2702375	1147	+				Other	0.001969
KAF25_010013	2702503	2705183	2681	-	Amino acid permease	Amino acid permease/ SLC12A domain	General amino acid permease AGP3	Other	0.001892
KAF25_010014	2706027	2707049	1023	-	Uncharacterized protein conserved in bacteria (DUF2263)	Domain of unknown function DUF2263		Other	0.000249
KAF25_009999	2707353	2716124	8772	+	Fructose-bisphosphate aldolase class-II	Fructose-bisphosphate aldolase, class-II	Fructose-bisphosphate aldolase (FBP aldolase) (FBPA) (EC 4.1.2.13) (Fructose-1,6-bisphosphate aldolase)	Other	0.001094
KAF25_010015	2707553	2709004	1452	-	ATPase family associated with various cellular activities (AAA); BCS1 N terminal	ATPase, AAA-type, core; BCS1, N-terminal	Mitochondrial chaperone BCS1	Other	0.000514
KAF25_010016	2713288	2716124	2837	-	Oxysterol-binding protein	Oxysterol-binding protein	Oxysterol-binding protein homolog 4 (Protein KES1)	Other	0.002973
KAF25_010017	2716595	2721689	5095	-	Ankyrin repeats (many copies); Ankyrin repeat; Ankyrin repeats (3 copies)	Ankyrin repeat; Ankyrin repeat-containing domain	Ankyrin-3 (ANK-3) (Ankyrin-G)	Other	0.000619
KAF25_010000	2719450	2727324	7875	+	Diacylglycerol kinase catalytic domain; Caffeine-induced death protein 2; NMDA receptor-regulated protein 1	Diacylglycerol kinase, catalytic domain; Caffeine-induced death protein 2; N-terminal acetyltransferase A, auxiliary subunit	N-alpha-acetyltransferase 16, NatA auxiliary subunit (NMDA receptor-regulated 1-like protein) (NARG1-like protein)	Other	0.001579
KAF25_010001	2727955	2729119	1165	+				Other	0.001667
KAF25_010002	2729634	2730778	1145	+				Other	0.001805
KAF25_010018	2730785	2732762	1978	-				Other	0.000495
KAF25_010019	2737274	2738863	1590	-	Pre-SET motif; SET domain	Pre-SET domain; SET domain	Histone-lysine N-methyltransferase, H3 lysine-9 specific dim-5 (EC 2.1.1.355) (Histone H3-K9 methyltransferase dim-5) (H3-K9-HMTase dim-5) (HKMT)	Other	0.001135
KAF25_010003	2739808	2740813	1006	+	Ubiquitin-binding domain; Ubiquitin family	DC-UbP/UBTD2, N-terminal domain; Ubiquitin-like domain	Ubiquitin domain-containing protein 1	Other	0.000842
KAF25_010020	2741417	2744477	3061	-	Coatomer beta C-terminal region; Adaptin N terminal region; Coatomer beta subunit appendage platform	Coatomer beta subunit, C-terminal; Clathrin/coatomer adaptor, adaptin-like, N-terminal; Coatomer beta subunit, appendage platform domain	Coatomer subunit beta (Beta-coat protein) (Beta-COP)	Other	0.000952
KAF25_010004	2744940	2747483	2544	+	Mago nashi protein	Mago nashi protein	Protein mago nashi homolog	Other	0.000403
KAF25_010005	2748127	2749426	1300	+	Vacuolar import and degradation protein	Vacuolar import/degradation protein Vid24	Glucose-induced degradation protein 4 homolog (Vacuolar import and degradation protein 24 homolog)	Other	0.002541
KAF25_010021	2749740	2751229	1490	-	Putative RNA methylase family UPF0020	Putative RNA methylase domain	tRNA (guanine(10)-N2)-methyltransferase (EC 2.1.1.214) (tRNA [Gm10] methyltransferase) (tRNA guanosine-2'-O-methyltransferase TRM11) (tRNA methylase 11)	Other	0.001293
KAF25_010006	2751631	2752972	1342	+	Ribonuclease P 40kDa (Rpp40) subunit	Ribonuclease P, Rpp40	Ribonuclease P protein subunit p40 (RNaseP protein p40) (EC 3.1.26.5) (RNase P subunit 1)	Other	0.001787
KAF25_010022	2752977	2753633	657	-	Ankyrin repeats (many copies)		Ankyrin repeat-containing protein P1E11.10	Other	0.000201
KAF25_010007	2754611	2757163	2553	+	Fungal tRNA ligase phosphodiesterase domain; tRNA ligase kinase domain; RNA ligase	tRNA ligase, phosphodiesterase; tRNA ligase, kinase domain, fungi; T4 RNA ligase 1, N-terminal	tRNA ligase (EC 6.5.1.3)	Other	0.00073
KAF25_010023	2757546	2758273	728	-			UPF0132 membrane protein MJ1443	Other	0.002348	(+)	1.02759	(+)	1.00882
KAF25_010024	2758944	2759945	1002	-				Other	0.000248
KAF25_010008	2760200	2762490	2291	+	ATPase family associated with various cellular activities (AAA); Proteasomal ATPase OB C-terminal domain; AAA+ lid domain	ATPase, AAA-type, core; Proteasomal ATPase OB C-terminal domain; AAA ATPase, AAA+ lid domain	26S proteasome regulatory subunit 6A (Tat-binding protein homolog 1) (TBP-1)	Other	0.000396
KAF25_010026	2763393	2765162	1770	+	Putative stress-responsive nuclear envelope protein	Putative stress-responsive protein	Meiotic sister chromatid recombination protein 1	Signal Peptide (Sec/SPI)	0.952204
KAF25_010025	2765743	2768087	2345	-	BOP1NT (NUC169) domain; WD domain, G-beta repeat	BOP1, N-terminal domain; WD40 repeat	Ribosome biogenesis protein ERB1 (Eukaryotic ribosome biogenesis protein 1)	Other	0.00026
KAF25_010027	2769753	2771458	1706	+	Carboxylesterase family	Carboxylesterase, type B	Cholinesterase (EC 3.1.1.8) (Acylcholine acylhydrolase) (Butyrylcholine esterase) (Choline esterase II) (Pseudocholinesterase)	Signal Peptide (Sec/SPI)	0.99206
KAF25_010045	2773111	2784518	11408	-	RNA polymerase Rpb1, domain 3; RNA polymerase Rpb1, domain 1; RNA polymerase Rpb1, domain 2; RNA polymerase Rpb1, domain 4; RNA polymerase Rpb1, domain 5; DDHD domain	RNA polymerase Rpb1, domain 3; RNA polymerase Rpb1, domain 1; RNA polymerase, alpha subunit; RNA polymerase Rpb1, domain 4; RNA polymerase Rpb1, domain 5; DDHD domain	DNA-directed RNA polymerase III subunit RPC1 (RNA polymerase III subunit C1) (EC 2.7.7.6) (DNA-directed RNA polymerase III largest subunit) (RNA polymerase III subunit C160)	Other	0.001862
KAF25_010028	2784741	2786908	2168	+	Calponin homology (CH) domain	Calponin homology domain	Fimbrin (ABP67)	Other	0.000544
KAF25_010046	2787372	2789535	2164	-	MBOAT, membrane-bound O-acyltransferase family	Membrane bound O-acyl transferase, MBOAT	Sterol O-acyltransferase 2 (EC 2.3.1.-) (ASAT) (Sterol-ester synthase)	Other	0.002497
KAF25_010029	2789994	2792339	2346	+	RNA recognition motif. (a.k.a. RRM, RBD, or RNP domain)	RNA recognition motif domain	Pre-mRNA-splicing factor srp1	Other	0.003116
KAF25_010030	2792517	2794997	2481	+	Mitochondrial carrier protein	Mitochondrial substrate/solute carrier	Uncharacterized mitochondrial carrier YPR011C	Other	0.001348
KAF25_010047	2795111	2797952	2842	-	FtsJ-like methyltransferase	Ribosomal RNA methyltransferase FtsJ domain	rRNA methyltransferase 2, mitochondrial (EC 2.1.1.168) (21S rRNA (uridine(2791)-2'-O)-methyltransferase) (21S rRNA [Um2791] 2'-O-methyltransferase)	Other	0.015692
KAF25_010031	2795263	2796124	862	+	Ribosomal protein 60S L18 and 50S L18e	Ribosomal protein L18e/L15P	60S ribosomal protein L18-B	Other	0.000812
KAF25_010048	2798205	2800231	2027	-				Other	0.000393	(+)	1.30442	(+)	1.2831
KAF25_010049	2800331	2803686	3356	-	WD domain, G-beta repeat	WD40 repeat	Guanine nucleotide-binding protein subunit beta-like protein (Cross-pathway control WD-repeat protein cpc-2)	Other	0.000794
KAF25_010032	2800464	2801620	1157	+	OST3 / OST6 family, transporter family	Oligosaccharyl transferase complex, subunit OST3/OST6	Magnesium transporter protein 1 (MagT1) (Dolichyl-diphosphooligosaccharide--protein glycosyltransferase subunit MAGT1) (Oligosaccharyl transferase subunit MAGT1)	Signal Peptide (Sec/SPI)	0.991231
KAF25_010050	2804207	2805846	1640	-	Transcription factor TFIID complex subunit 8 C-term; Bromodomain associated	Transcription factor TFIID, subunit 8, C-terminal; Bromodomain associated domain	Transcription initiation factor TFIID subunit 8 (TBP-associated factor 8)	Other	0.000744
KAF25_010051	2806696	2823212	16517	-	Serine hydroxymethyltransferase; Generalcontrol nonderepressible 1 (Gcn1) N-terminal; Ribosomal protein L19e; HEAT-like repeat; Parkin co-regulated protein	Serine hydroxymethyltransferase-like domain; Gcn1, N-terminal; Ribosomal protein L19/L19e; Parkin co-regulated protein	eIF-2-alpha kinase activator GCN1 (General control non-derepressible protein 1) (Translational activator GCN1)	Other	0.000505
KAF25_010033	2807056	2809890	2835	+	Isochorismatase family; 2OG-Fe(II) oxygenase superfamily	Isochorismatase-like; Alpha-ketoglutarate-dependent dioxygenase AlkB-like	DNA oxidative demethylase ALKBH2 (EC 1.14.11.33) (Alkylated DNA repair protein alkB homolog 2) (Alpha-ketoglutarate-dependent dioxygenase alkB homolog 2)	Other	0.001162
KAF25_010034	2823335	2833072	9738	+	Helicase conserved C-terminal domain; Oligonucleotide/oligosaccharide-binding (OB)-fold; DEAD/DEAH box helicase; Helicase associated domain (HA2)	Helicase, C-terminal; Domain of unknown function DUF1605; DEAD/DEAH box helicase domain; Helicase-associated domain	Uncharacterized helicase C15C4.05 (EC 3.6.4.-)	Other	0.0019
KAF25_010052	2829238	2833234	3997	-	Occluded RNA-recognition motif; RNA recognition motif. (a.k.a. RRM, RBD, or RNP domain)	Occluded RNA-recognition motif; RNA recognition motif domain	Uncharacterized RNA-binding protein C1861.04c	Other	0.016006
KAF25_010035	2836421	2838719	2299	+	CFEM domain	Extracellular membrane protein, CFEM domain		Signal Peptide (Sec/SPI)	0.998936
KAF25_010053	2839185	2840326	1142	-	Ribosomal protein L22p/L17e	Ribosomal protein L22/L17	54S ribosomal protein L22, mitochondrial	Other	0.001859
KAF25_010054	2841704	2843959	2256	-	Mitochondrial export protein Som1	Mitochondrial export protein Som1		Other	0.000631
KAF25_010036	2842263	2843959	1697	+				Other	0.000603
KAF25_010055	2844101	2846373	2273	-	HAD-hyrolase-like; Haloacid dehalogenase-like hydrolase	HAD-superfamily hydrolase, subfamily IIA	Uncharacterized protein YKR070W	Other	0.000736	(+)	1.64815	(+)	1.62477
KAF25_010056	2850190	2851002	813	-	Enoyl-(Acyl carrier protein) reductase		L-rhamnose-1-dehydrogenase (EC 1.1.1.173)	Other	0.00064	(+)	1.35005	(+)	1.33525
KAF25_010057	2852026	2854516	2491	-	Mandelate racemase / muconate lactonizing enzyme, N-terminal domain; Enolase C-terminal domain-like	Mandelate racemase/muconate lactonizing enzyme, N-terminal domain; Enolase C-terminal domain-like	L-rhamnonate dehydratase (RhamD) (EC 4.2.1.90)	Other	0.001701	(+)	3.2778	(+)	3.0376
KAF25_010037	2855751	2859010	3260	+	Fungal specific transcription factor domain; Fungal Zn(2)-Cys(6) binuclear cluster domain	Transcription factor domain, fungi; Zn(2)-C6 fungal-type DNA-binding domain	Uncharacterized transcriptional regulatory protein C530.05	Other	0.003312
KAF25_010058	2859366	2860461	1096	-	Glycoside-hydrolase family GH114	Glycoside-hydrolase family GH114, TIM-barrel domain		Other	0.003611
KAF25_010038	2861095	2863229	2135	+				Signal Peptide (Sec/SPI)	0.996631
KAF25_010039	2864043	2868878	4836	+	Glycogen recognition site of AMP-activated protein kinase	AMP-activated protein kinase, glycogen-binding domain		Other	0.017502	(+)	1.081	(+)	1.07056
KAF25_010040	2869269	2871224	1956	+	Zinc finger, C3HC4 type (RING finger)	Zinc finger, C3HC4 RING-type	Uncharacterized RING finger protein P8B7.23	Other	0.000249
KAF25_010041	2872045	2877211	5167	+				Other	0.001549
KAF25_010059	2876137	2876571	435	-	HIUase/Transthyretin family	Transthyretin/hydroxyisourate hydrolase domain	Probable 5-hydroxyisourate hydrolase (HIU hydrolase) (HIUHase) (EC 3.5.2.17) (Transthyretin-like protein C285.04)	Other	0.000734
KAF25_010042	2877312	2878668	1357	+	Anion-transporting ATPase	Anion-transporting ATPase-like domain	ATPase get3 (EC 3.6.-.-) (Arsenical pump-driving ATPase) (Arsenite-stimulated ATPase) (Golgi to ER traffic protein 3) (Guided entry of tail-anchored proteins 3)	Other	0.012404
KAF25_010060	2879241	2881218	1978	-	DWNN domain; Zinc knuckle	DWNN domain; Zinc knuckle CX2CX3GHX4C	Uncharacterized RING finger protein P8B7.15c	Other	0.001158
KAF25_010043	2882376	2884038	1663	+	Peptidase dimerisation domain; Peptidase family M20/M25/M40	Peptidase M20, dimerisation domain; Peptidase M20	Cys-Gly metallodipeptidase dug1 (EC 3.4.13.-) (GSH degradosomal complex subunit DUG1)	Other	0.001227
KAF25_010044	2884774	2885493	720	+	Yippee zinc-binding/DNA-binding /Mis18, centromere assembly	Yippee/Mis18/Cereblon	Putative yippee-like protein Os10g0369500	Other	0.000185
KAF25_010061	2886863	2890320	3458	+	Neutral trehalase Ca2+ binding domain; Trehalase	Neutral trehalase Ca2+ binding; Glycoside hydrolase, family 37	Cytosolic neutral trehalase (EC 3.2.1.28) (Alpha,alpha-trehalase) (Alpha,alpha-trehalose glucohydrolase)	Other	0.000837	(+)	1.60501	(+)	1.59455
KAF25_010075	2891599	2898602	7004	-	Ubiquitin associated domain (UBA); Adenylate sensor of SNF1-like protein kinase; Protein kinase domain	Carbon catabolite-derepressing protein kinase, ubiquitin-associated domain; AMPK, C-terminal adenylate sensor domain; Protein kinase domain	Sucrose non-fermenting protein kinase 1 (EC 2.7.11.1)	Other	0.000571
KAF25_010062	2892031	2893930	1900	+	Isocitrate lyase family	Isocitrate lyase	Isocitrate lyase (ICL) (Isocitrase) (Isocitratase) (EC 4.1.3.1) (Methylisocitrate lyase) (MICA) (EC 4.1.3.30) (Threo-D(S)-isocitrate glyoxylate-lyase)	Other	0.000533
KAF25_010063	2898852	2901228	2377	+	DNA polymerase alpha/epsilon subunit B	DNA polymerase alpha/delta/epsilon, subunit B	DNA polymerase epsilon subunit B (DNA polymerase II subunit 2)	Other	0.000418
KAF25_010076	2901531	2904827	3297	-	Fusaric acid resistance protein-like		Uncharacterized protein C26F1.08c	Other	0.000298
KAF25_010077	2905451	2910569	5119	-	Protein kinase domain	Protein kinase domain	Dual specificity protein kinase FUZ7 (EC 2.7.12.2)	Other	0.000362
KAF25_010064	2905646	2907718	2073	+	Haloacid dehalogenase-like hydrolase	Haloacid dehalogenase-like hydrolase	Uncharacterized hydrolase YOR131C (EC 3.-.-.-)	Other	0.004152
KAF25_010065	2911467	2916305	4839	+	Holliday-junction resolvase-like of SPT6; HHH domain; SH2 domain; Helix-hairpin-helix motif; Acidic N-terminal SPT6; Helix-turn-helix DNA-binding domain of SPT6	Transcription elongation factor Spt6, YqgF domain; HHH domain 9; Spt6, SH2 domain; Transcription elongation factor Spt6, helix-hairpin-helix motif; Spt6 acidic, N-terminal domain; Helix-turn-helix DNA-binding domain of Spt6	Transcription elongation factor SPT6 (Chromatin elongation factor SPT6)	Other	6.9e-05
KAF25_010066	2918580	2918903	324	+				Other	0.016688
KAF25_010067	2919374	2920807	1434	+	Hyaluronan / mRNA binding family	Hyaluronan/mRNA-binding protein		Other	0.001911
KAF25_010078	2921041	2925249	4209	-	Cyclic nucleotide-binding domain	Cyclic nucleotide-binding domain	cAMP-dependent protein kinase regulatory subunit (PKA regulatory subunit)	Other	0.001822
KAF25_010085	2921313	2921976	664	+	Breast carcinoma amplified sequence 2 (BCAS2)	Pre-mRNA-splicing factor SPF27	Pre-mRNA-splicing factor SPF27 (Protein BCAS2 homolog)	Other	0.001513
KAF25_010079	2925440	2928429	2990	-	Transcriptional regulator of RNA polII, SAGA, subunit	Transcriptional coactivator Hfi1/Transcriptional adapter 1	Transcriptional coactivator HFI1/ADA1	Other	0.000605
KAF25_010068	2928625	2931970	3346	+	Gamma tubulin complex component N-terminal; Gamma tubulin complex component C-terminal	Gamma tubulin complex component protein, N-terminal; Gamma tubulin complex component, C-terminal	Spindle pole body component alp6 (Altered polarity protein 6)	Other	0.000893
KAF25_010069	2937805	2939244	1440	+	DNA replication factor Cdt1 C-terminal domain	DNA replication factor Cdt1, C-terminal		Other	0.001083
KAF25_010070	2940169	2941955	1787	+	Major Facilitator Superfamily	Major facilitator superfamily	MFS-type transporter ppsE (2,4'-dihydroxy-3'-methoxypropiophenone biosynthesis cluster protein E)	Other	0.000733
KAF25_010071	2947221	2951410	4190	+	Protein of unknown function (DUF3405)	Protein of unknown function DUF3405		Other	0.004438
KAF25_010080	2951545	2953993	2449	-				Other	0.001052	(+)	1.43954	(+)	1.4263
KAF25_010081	2954003	2957052	3050	-	Cytochrome P450	Cytochrome P450	Cytochrome P450 monooxygenase ORF6 (EC 1.-.-.-) (PR-toxin biosynthesis cluster protein 6)	Other	0.091133
KAF25_010072	2957927	2965041	7115	+	Phospholipase D Active site motif	Phospholipase D/Transphosphatidylase	Phospholipase D1 (PLD 1) (EC 3.1.4.4) (Choline phosphatase 1) (Phosphatidylcholine-hydrolyzing phospholipase D1)	Other	0.002009
KAF25_010082	2957927	2965041	7115	-	Ubiquinone biosynthesis protein COQ7	Ubiquinone biosynthesis protein Coq7	5-demethoxyubiquinone hydroxylase, mitochondrial (DMQ hydroxylase) (EC 1.14.99.60) (Catabolite repression protein 5) (Ubiquinone biosynthesis monooxygenase COQ7)	Other	0.000274
KAF25_010073	2965456	2967490	2035	+	Plus-3 domain	Plus-3 domain	RNA polymerase-associated protein RTF1	Other	0.000558
KAF25_010083	2968112	2968860	749	-				Other	0.002145
KAF25_010086	2968877	2969387	511	-	Glycerophosphoryl diester phosphodiesterase family	Glycerophosphodiester phosphodiesterase domain	Phosphatidylglycerol phospholipase C (EC 3.1.4.-)	Other	0.002078
KAF25_010084	2970319	2975285	4967	-	Fungal specific transcription factor domain; Fungal Zn(2)-Cys(6) binuclear cluster domain	Transcription factor domain, fungi; Zn(2)-C6 fungal-type DNA-binding domain	Transcriptional activator protein acu-15 (Acetate utilization protein 15)	Other	0.002182
KAF25_010096	2977529	2981592	4064	-			SET domain-containing protein 8 (EC 2.1.1.-)	Other	0.001632	(+)	1.44574	(+)	1.35058
KAF25_010097	2981740	2988970	7231	-	F-box-like; Amino-transferase class IV	F-box domain; Aminotransferase class IV	F-box/TPR repeat protein pof3	Other	0.001226
KAF25_010074	2982004	2983486	1483	+	50S ribosome-binding GTPase; GTPase of unknown function C-terminal	GTP binding domain; Uncharacterised GTP-binding protein, C-terminal	Uncharacterized GTP-binding protein C428.15	Other	0.006345
KAF25_010087	2989829	2991879	2051	+	Tetratricopeptide repeat	Tetratricopeptide repeat	Mitochondrial import receptor subunit tom70 (72 kDa mitochondrial outer membrane protein) (Mitochondrial import receptor for the ADP/ATP carrier) (Mitochondrial precursor proteins import receptor) (Translocase of outer membrane tom70)	Other	0.001608
KAF25_010098	2992843	2993937	1095	-	Syntaxin; SNARE domain	Syntaxin, N-terminal domain; Target SNARE coiled-coil homology domain	Syntaxin-like protein psy1	Other	0.001014
KAF25_010099	2995444	2996399	956	-	Brix domain	Brix domain	U3 small nucleolar ribonucleoprotein protein IMP4 (U3 snoRNP protein IMP4)	Other	0.001134
KAF25_010088	2996573	3001127	4555	+	AAA domain; Domain of unknown function (DUF5599); RNA helicase (UPF2 interacting domain); Type III restriction enzyme, res subunit	DNA2/NAM7 helicase, helicase domain; Domain of unknown function DUF5599; RNA helicase UPF1, UPF2-interacting domain; DNA2/NAM7 helicase-like, C-terminal; Helicase/UvrB, N-terminal	Regulator of nonsense transcripts 1 homolog (EC 3.6.4.-)	Other	0.001136
KAF25_010089	3001183	3005351	4169	+	DnaJ domain; Glycosyl hydrolase family 47	DnaJ domain; Glycoside hydrolase family 47	Mannosyl-oligosaccharide alpha-1,2-mannosidase 1B (EC 3.2.1.113) (Class I alpha-mannosidase 1B) (Man(9)-alpha-mannosidase 1B)	Other	0.031924
KAF25_010100	3004249	3007670	3422	-	Eukaryotic porin	Eukaryotic porin/Tom40	Mitochondrial outer membrane protein porin	Other	0.001627
KAF25_010101	3007930	3011734	3805	-	Glutamine amidotransferase domain; Asparagine synthase	Glutamine amidotransferase type 2 domain; Asparagine synthase	Probable asparagine synthetase [glutamine-hydrolyzing] (EC 6.3.5.4) (Glutamine-dependent asparagine synthetase)	Other	0.002151
KAF25_010102	3012588	3013249	662	-	Ubiquitin-conjugating enzyme	Ubiquitin-conjugating enzyme E2	SUMO-conjugating enzyme ubc9 (EC 2.3.2.-) (Ubiquitin carrier protein 9) (Ubiquitin carrier protein hus5) (Ubiquitin-conjugating enzyme E2-18 kDa)	Other	0.003001
KAF25_010090	3014089	3016082	1994	+	Pex19 protein family	Pex19 protein	Peroxisomal biogenesis factor 19 (Peroxin-19) (Peroxisomal farnesylated protein) (PxF)	Other	0.000586
KAF25_010103	3015903	3017089	1187	-				Other	0.000548
KAF25_010111	3017032	3019394	2363	+	ABC1 family	UbiB domain	ABC1 family protein MCP2 homolog	Other	0.000429
KAF25_010104	3019862	3023760	3899	-	MRC1-like domain	DNA replication checkpoint mediator, MRC1 domain	Mediator of replication checkpoint protein 1 (DNA replication checkpoint mediator mrc1)	Other	0.000489	(+)	1.27281	(+)	1.28943
KAF25_010105	3024014	3027775	3762	-	Myo-inositol-1-phosphate synthase	Myo-inositol-1-phosphate synthase; Myo-inositol-1-phosphate synthase, GAPDH-like	Inositol-3-phosphate synthase (EC 5.5.1.4) (Myo-inositol 1-phosphate synthase) (IPS) (MI-1-P synthase) (MIP synthase)	Other	0.002127
KAF25_010091	3030610	3034734	4125	+	LIM domain	Zinc finger, LIM-type	Paxillin-like protein 1	Other	0.003107
KAF25_010092	3035615	3040299	4685	+	Protein of unknown function (DUF3405)	Protein of unknown function DUF3405		Other	0.159272
KAF25_010093	3045648	3052726	7079	+				Other	0.000702
KAF25_010106	3053313	3054098	786	-	Acetyltransferase (GNAT) family	GNAT domain	Puromycin N-acetyltransferase (EC 2.3.-.-)	Other	0.001187
KAF25_010094	3057936	3059576	1641	+	Fungal specific transcription factor domain	Transcription factor domain, fungi		Other	0.00162
KAF25_010107	3058996	3063423	4428	-			Uncharacterized protein YDR089W	Other	0.000651
KAF25_010108	3068306	3069544	1239	-	SIS domain	Sugar isomerase (SIS)	Uncharacterized phosphosugar isomerase aq_1546	Other	0.023689
KAF25_010095	3071620	3079578	7959	+				Other	0.204711
KAF25_010109	3076728	3077681	954	-				Other	0.001665
KAF25_010110	3079857	3082023	2167	-	Tctex-1 family	Dynein light chain Tctex-1 like		Other	0.002045
KAF25_010112	3082922	3084727	1806	+	Domain of unknown function (DUF202)	Domain of unknown function DUF202	Vacuolar transporter chaperone 1 (Negative regulator of cdc42)	Other	0.000769
KAF25_010136	3083979	3084611	633	-				Other	0.000913
KAF25_010137	3084927	3092153	7227	-				Signal Peptide (Sec/SPI)	0.999598
KAF25_010113	3088402	3090114	1713	+				Other	0.000538
KAF25_010114	3094006	3095899	1894	+	WD domain, G-beta repeat	WD40 repeat	Uncharacterized WD repeat-containing protein C9G1.05	Other	0.002469
KAF25_010138	3096127	3096854	728	-	Glycosyltransferase family 28 C-terminal domain	Glycosyl transferase, family 28, C-terminal	UDP-N-acetylglucosamine transferase subunit alg13 (EC 2.4.1.141) (Asparagine-linked glycosylation protein 13)	Other	0.008839
KAF25_010115	3097105	3098323	1219	+	Mitochondrial ribosomal subunit protein	Ribosomal protein S24/S35, mitochondrial, conserved domain	37S ribosomal protein S24, mitochondrial (Mitochondrial ribosomal small subunit protein 24) (Mitochondrial small ribosomal subunit protein mS35)	Other	0.000251
KAF25_010116	3098605	3100112	1508	+	Ras family	Small GTPase		Other	0.003644
KAF25_010117	3100745	3102412	1668	+	Aldehyde dehydrogenase family	Aldehyde dehydrogenase domain	Beta-apo-4'-carotenal oxygenase (EC 1.2.1.82) (Beta-apo-4'-carotenal dehydrogenase)	Other	0.000248
KAF25_010139	3102733	3103785	1053	-	Exosome complex exonuclease RRP4 N-terminal region	Exosome complex component, N-terminal domain	Exosome complex component rrp4 (Ribosomal RNA-processing protein 4)	Other	0.00657
KAF25_010140	3104159	3104977	819	-			Uncharacterized protein tam6, mitochondrial (Transcripts altered in meiosis protein 6)	Other	0.000865
KAF25_010118	3105112	3106948	1837	+	Adaptor complexes medium subunit family	Mu homology domain	AP-3 complex subunit mu-1 (AP-3 adaptor complex mu3A subunit) (Adaptor-related protein complex 3 subunit mu-1) (Mu-adaptin 3A) (Mu3A-adaptin)	Other	0.001611
KAF25_010119	3107952	3109013	1062	+	Acyl transferase domain	Acyl transferase	Malonyl CoA-acyl carrier protein transacylase (MCT) (EC 2.3.1.39)	Other	0.002885
KAF25_010120	3109504	3112695	3192	+	Sedlin, N-terminal conserved region	Trafficking protein particle complex subunit 2	Trafficking protein particle complex subunit 2-like protein	Other	0.001731
KAF25_010141	3110503	3112413	1911	-	AFG1-like ATPase	ATPase, AFG1-like	AFG1-like ATPase (EC 3.6.-.-) (Lactation elevated protein 1)	Other	0.002132
KAF25_010121	3113362	3117901	4540	+	Nup133 N terminal like; Non-repetitive/WGA-negative nucleoporin C-terminal	Nucleoporin, Nup133/Nup155-like, N-terminal; Nucleoporin, Nup133/Nup155-like, C-terminal	Nucleoporin NUP133 (Nuclear pore protein NUP133)	Other	0.003538
KAF25_010142	3118815	3120224	1410	-	Domain found in IF2B/IF5	Translation initiation factor IF2/IF5	Eukaryotic translation initiation factor 2 subunit beta (eIF-2-beta)	Other	0.000616
KAF25_010122	3121165	3123274	2110	+	Mitochondrial import 2	Mim2	Mitochondrial import protein 2 (Transcripts altered in meiosis protein 7)	Other	0.000481
KAF25_010143	3122111	3122644	534	-	Membrane-associating domain	Marvel domain	Non-classical export protein 2	Other	0.113503
KAF25_010144	3128680	3129120	441	-				Other	0.000665
KAF25_010145	3136317	3138971	2655	-	Protein of unknown function (DUF1279)	Domain of unknown function DUF1279	Uncharacterized protein C106.07c	Other	0.001639
KAF25_010123	3140564	3142312	1749	+				Other	0.000823
KAF25_010146	3142540	3143557	1018	-				Other	0.001482
KAF25_010147	3143880	3145524	1645	-	Tyrosine phosphatase family	Tyrosine/serine-protein phosphatase IphP-type	Tyrosine-protein phosphatase (EC 3.1.3.48)	Other	0.001829
KAF25_010124	3145865	3147760	1896	+	Amidohydrolase family	Amidohydrolase 3	Putative amidohydrolase YtcJ (EC 3.5.-.-)	Signal Peptide (Sec/SPI)	0.740126
KAF25_010148	3148207	3149820	1614	-	Acyltransferase family	Acyltransferase 3	O-acetyltransferase PaAT-1 (EC 2.3.1.-) (Fusicoccin A biosynthetic gene clusters protein 9)	Other	0.000992	(+)	1.39205	(+)	1.38506
KAF25_010149	3152246	3154658	2413	-	Delta-aminolevulinic acid dehydratase	Delta-aminolevulinic acid dehydratase	Delta-aminolevulinic acid dehydratase (ALADH) (EC 4.2.1.24) (Porphobilinogen synthase)	Other	0.001277
KAF25_010150	3157699	3159007	1309	-	Altered inheritance of mitochondria 5	MICOS complex subunit Mic12		Other	0.248225
KAF25_010125	3159209	3159951	743	+	Ribosomal protein L17	Ribosomal protein L17	54S ribosomal protein L8, mitochondrial	Other	0.000493
KAF25_010151	3160141	3162395	2255	-	Utp25, U3 small nucleolar RNA-associated SSU processome protein 25	Digestive organ expansion factor, predicted	U3 small nucleolar RNA-associated protein 25 (U3 snoRNA-associated protein 25) (U three protein 25)	Other	0.000663
KAF25_010152	3162638	3167762	5125	-	R3H domain; SUZ domain	R3H domain; SUZ domain	R3H domain-containing protein 1	Other	0.000742
KAF25_010126	3162795	3164024	1230	+	JAB1/Mov34/MPN/PAD-1 ubiquitin protease; Maintenance of mitochondrial structure and function	JAB1/MPN/MOV34 metalloenzyme domain; Rpn11/EIF3F, C-terminal	Eukaryotic translation initiation factor 3 subunit F (eIF3f)	Other	0.000678
KAF25_010127	3169118	3170356	1239	+	Zinc knuckle			Other	0.445111
KAF25_010153	3170474	3171097	624	-	cwf18 pre-mRNA splicing factor	mRNA splicing factor Cwf18-like	Pre-mRNA-splicing factor cwf18 (Complexed with cdc5 protein 18)	Other	0.000755
KAF25_010128	3171914	3174001	2088	+	Pentatricopeptide repeat domain; PPR repeat	Pentatricopeptide repeat	Pentatricopeptide repeat-containing protein At5g12100, mitochondrial	Other	0.00081
KAF25_010129	3174791	3176895	2105	+	Fungal Zn(2)-Cys(6) binuclear cluster domain; Fungal specific transcription factor domain	Zn(2)-C6 fungal-type DNA-binding domain; Transcription factor domain, fungi	Fusarisetin A cluster transcription factor fsa6 (Fusarisetin A biosynthesis protein 6)	Other	0.000686
KAF25_010154	3177692	3179755	2064	-	Fungal Zn(2)-Cys(6) binuclear cluster domain; Hexapeptide repeat of succinyl-transferase; Maltose acetyltransferase	Zn(2)-C6 fungal-type DNA-binding domain; Hexapeptide repeat; Maltose/galactoside acetyltransferase	Probable maltose O-acetyltransferase (EC 2.3.1.79) (Maltose transacetylase)	Other	0.001907
KAF25_010155	3188839	3190713	1875	-	SANT/Myb-like domain of DAMP1	DAMP1, SANT/Myb-like domain	SWR1-complex protein 4	Other	0.000677
KAF25_010130	3191214	3192016	803	+	emp24/gp25L/p24 family/GOLD	GOLD domain	Uncharacterized membrane protein C16E9.09c	Signal Peptide (Sec/SPI)	0.99399
KAF25_010156	3193087	3194568	1482	-	Protein kinase domain	Protein kinase domain	Casein kinase I homolog 1 (EC 2.7.11.1)	Other	0.00074
KAF25_010131	3199856	3201067	1212	+	Aldo/keto reductase family	NADP-dependent oxidoreductase domain	Putative voltage-gated potassium channel subunit beta (K(+) channel subunit beta)	Other	0.008733	(+)	1.15485	(+)	1.14022
KAF25_010132	3201390	3202719	1330	+	Nitronate monooxygenase	Nitronate monooxygenase	Nitronate monooxygenase (EC 1.13.12.16) (2-nitropropane dioxygenase) (2-NPD) (Nitroalkane oxidase)	Other	0.008501
KAF25_010157	3202939	3203622	684	-	SCP-2 sterol transfer family	SCP2 sterol-binding domain	Fatty acid-binding protein (Sterol carrier protein 2) (YLSCP2)	Other	0.009568
KAF25_010158	3204118	3205238	1121	-	LETM1-like protein	LETM1-like		Other	0.0019
KAF25_010133	3206143	3208615	2473	+	GAF domain	GAF domain	Free methionine-R-sulfoxide reductase (fRMsr) (EC 1.8.4.14) (GAF domain-containing protein YKL069W)	Other	0.001517
KAF25_010134	3208860	3212755	3896	+	C2 domain	C2 domain	Ingression protein fic1 (Cdc15-interacting C2 domain-containing protein 1)	Other	0.004421
KAF25_010135	3213158	3214744	1587	+	UTP15 C terminal; WD domain, G-beta repeat	U3 small nucleolar RNA-associated protein 15, C-terminal; WD40 repeat	U3 small nucleolar RNA-associated protein 15 (U3 snoRNA-associated protein 15) (U3 protein 15 required for transcription)	Other	0.000975
KAF25_010159	3215890	3217338	1449	-				Other	0.000607
KAF25_010160	3222667	3228482	5816	-	Fungal Zn(2)-Cys(6) binuclear cluster domain	Zn(2)-C6 fungal-type DNA-binding domain		Other	0.00329
KAF25_007997	1156	6237	5082	-	UDP-glucoronosyl and UDP-glucosyl transferase; Glycosyltransferase family 28 N-terminal domain	UDP-glucuronosyl/UDP-glucosyltransferase; Glycosyltransferase family 28, N-terminal domain	Sterol 3-beta-glucosyltransferase UGT80B1 (EC 2.4.1.173) (Protein TRANSPARENT TESTA 15) (UDP-glucose:sterol glucosyltransferase 80B1)	Other	0.00349
KAF25_007984	7970	9184	1215	+	Alpha/beta hydrolase family	Alpha/beta hydrolase fold-1	Lysophosphatidylserine lipase ABHD12 (EC 3.1.-.-) (2-arachidonoylglycerol hydrolase ABHD12) (Abhydrolase domain-containing protein 12) (Monoacylglycerol lipase ABHD12) (EC 3.1.1.23) (Oxidized phosphatidylserine lipase ABHD12) (EC 3.1.-.-)	Other	0.113684
KAF25_007998	9668	12665	2998	-	Cytidine and deoxycytidylate deaminase zinc-binding region	Cytidine and deoxycytidylate deaminase domain	tRNA-specific adenosine deaminase TAD2 (AtTAD2) (EC 3.5.4.33) (Protein EMBRYO DEFECTIVE 2191) (tRNA-specific adenosine-34 deaminase TAD2)	Other	0.001817
KAF25_007999	12717	15234	2518	-				Other	0.025223
KAF25_008000	17686	20454	2769	-	Protein of unknown function (DUF2439)	Domain of unknown function DUF2439		Other	0.000861
KAF25_008001	21176	23393	2218	-				Other	0.001653
KAF25_008002	25765	27689	1925	-				Other	0.192554
KAF25_007985	28574	29179	606	+				Other	0.00126
KAF25_008003	29496	35185	5690	-	Eukaryotic mitochondrial regulator protein; Response regulator receiver domain	Signal transduction response regulator, receiver domain	Response regulator mcs4 (Mitotic catastrophe suppressor 4)	Other	0.000288
KAF25_007986	29538	30347	810	+	Tyrosine phosphatase family	Tyrosine/serine-protein phosphatase IphP-type	Triple specificity protein phosphatase PtpB (EC 3.1.3.-) (EC 3.1.3.16) (EC 3.1.3.48) (MPtpB) (Phosphoinositide phosphatase) (Protein-serine/threonine phosphatase) (Protein-tyrosine phosphatase B) (TSP PTP)	Other	0.000483			(+)	1.56562
KAF25_007987	36694	37355	662	+	Coiled-coil domain containing protein (DUF2052)	Domain of unknown function DUF2052		Other	0.000912
KAF25_007988	38014	38997	984	+	Glycosyl hydrolases family 43	Glycoside hydrolase, family 43	Xylosidase/arabinosidase [Includes: Beta-xylosidase (EC 3.2.1.37) (1,4-beta-D-xylan xylohydrolase) (Xylan 1,4-beta-xylosidase); Alpha-L-arabinofuranosidase (Arabinosidase) (EC 3.2.1.55)]	Other	0.004789
KAF25_008004	39164	42526	3363	-	Lipase (class 3)	Fungal lipase-like domain	Diacylglycerol lipase-alpha (DAGL-alpha) (DGL-alpha) (EC 3.1.1.-) (Neural stem cell-derived dendrite regulator) (Sn1-specific diacylglycerol lipase alpha)	Other	0.000318
KAF25_007989	43887	44474	588	+	Acetyltransferase (GNAT) family	GNAT domain	Glucosamine 6-phosphate N-acetyltransferase (EC 2.3.1.4) (Phosphoglucosamine acetylase) (Phosphoglucosamine transacetylase)	Other	0.001038
KAF25_008005	45315	46196	882	-	Enoyl-(Acyl carrier protein) reductase		2-dehydro-3-deoxy-D-gluconate 5-dehydrogenase (EC 1.1.1.127) (2,5-diketo-3-deoxy-L-galactonate 5-reductase)	Other	0.003999
KAF25_007990	45999	48607	2609	+	Zinc-binding dehydrogenase; Alcohol dehydrogenase GroES-like domain	Alcohol dehydrogenase, C-terminal; Alcohol dehydrogenase, N-terminal	Sorbitol dehydrogenase (SDH) (EC 1.1.1.-) (Polyol dehydrogenase)	Other	0.001551	(+)	1.07583
KAF25_008006	49045	50804	1760	-	Aldo/keto reductase family	NADP-dependent oxidoreductase domain	D-galacturonate reductase (EC 1.1.1.365) (D-galacturonic acid reductase)	Other	0.014921
KAF25_008007	51094	53162	2069	-	Syntaxin-5 N-terminal, Sly1p-binding domain; SNARE domain	Syntaxin-5, N-terminal, Sly1p-binding domain; Target SNARE coiled-coil homology domain	Integral membrane protein sed5	Other	0.000526
KAF25_007991	54494	64181	9688	+				Other	0.002017
KAF25_007992	64657	67736	3080	+	O-methyltransferase domain	O-methyltransferase domain	O-methyltransferase mpaG (EC 2.1.1.-) (Mycophenolic acid biosynthesis cluster protein G)	Other	0.00103
KAF25_008008	66016	67518	1503	-	MatE	Multi antimicrobial extrusion protein	Uncharacterized transporter YDR338C	Other	0.001276
KAF25_008009	67864	69904	2041	-	Fungal specific transcription factor domain; Fungal Zn(2)-Cys(6) binuclear cluster domain	Transcription factor domain, fungi; Zn(2)-C6 fungal-type DNA-binding domain	Transcription factor BOA15 (Botcinic acid biosynthesis cluster B protein 15)	Other	0.001354
KAF25_007993	70277	71407	1131	+	NmrA-like family	NmrA-like domain	NmrA-like family domain-containing protein 1	Other	0.023614
KAF25_007994	73634	77155	3522	+	GDP/GTP exchange factor Sec2p	GDP/GTP exchange factor Sec2, N-terminal	Rab guanine nucleotide exchange factor sec2 (GDP-GTP exchange factor sec2)	Other	0.00257
KAF25_008019	77389	81508	4120	-	Dolichyl-phosphate-mannose-protein mannosyltransferase; C-terminal four TMM region of protein-O-mannosyltransferase; MIR domain	Glycosyl transferase family 39/83; Protein O-mannosyl-transferase, C-terminal four TM domain; MIR motif	Dolichyl-phosphate-mannose--protein mannosyltransferase 1 (Protein mannosyltransferase 1) (EC 2.4.1.109)	Other	0.001321
KAF25_008020	82189	87411	5223	-				Other	0.001735
KAF25_007995	85209	86856	1648	+	Surp module; Pre-mRNA splicing factor PRP21 like protein	SWAP/Surp; Splicing factor 3A subunit 1	Pre-mRNA-splicing factor sap114 (Spliceosome-associated protein 145)	Other	0.001517
KAF25_007996	87953	88631	679	+	PX domain	Phox homologous domain	Sorting nexin-3	Other	0.000734
KAF25_008021	89623	95357	5735	-	Mitochondrial carrier protein	Mitochondrial substrate/solute carrier	Uncharacterized mitochondrial carrier C688.09	Other	0.001557
KAF25_008022	95399	100364	4966	-	Pan3 Pseudokinase domain	Pan3 pseudokinase domain	PAN2-PAN3 deadenylation complex subunit PAN3 (PAB1P-dependent poly(A)-specific ribonuclease) (Poly(A)-nuclease deadenylation complex subunit 3) (PAN deadenylation complex subunit 3)	Other	0.000659
KAF25_008010	95802	96344	543	+	LSM domain	LSM domain, eukaryotic/archaea-type	U6 snRNA-associated Sm-like protein LSm7	Other	0.002015
KAF25_008011	100461	106818	6358	+	UBA-like domain; UBX domain; GAT domain	UBX domain; GAT domain	UBX domain-containing protein 10	Other	0.000353
KAF25_008012	107548	111636	4089	+				Other	0.001492
KAF25_008023	119749	123763	4015	-	Fungal Zn(2)-Cys(6) binuclear cluster domain	Zn(2)-C6 fungal-type DNA-binding domain		Other	0.001144
KAF25_008013	135145	137144	2000	+	Methyltransferase domain		Uncharacterized methyltransferase C1347.09 (EC 2.1.1.-)	Signal Peptide (Sec/SPI)	0.975965
KAF25_008024	137194	139773	2580	-	Histidine phosphatase superfamily (branch 1)	Histidine phosphatase superfamily, clade-1	Sedoheptulose 1,7-bisphosphatase (EC 3.1.3.37)	Other	0.001194
KAF25_008014	140423	143615	3193	+				Other	0.001079
KAF25_008025	141585	143366	1782	-	Ubiquitin carboxyl-terminal hydrolase; Ubiquitin family	Peptidase C19, ubiquitin carboxyl-terminal hydrolase; Ubiquitin-like domain	Ubiquitin carboxyl-terminal hydrolase 6 (EC 3.4.19.12) (Deubiquitinating enzyme 6) (Ubiquitin thiollesterase 6) (Ubiquitin-specific-processing protease 6)	Other	0.000667
KAF25_008015	143797	149819	6023	+	ARP2/3 complex 20 kDa subunit (ARPC4)	Actin-related protein 2/3 complex subunit 4	Actin-related protein 2/3 complex subunit 4 (Arp2/3 complex 20 kDa subunit) (p20-ARC)	Other	0.015812
KAF25_008016	150266	152100	1835	+	CRAL/TRIO domain	CRAL-TRIO lipid binding domain	Phosphatidylinositol transfer protein sfh5 (PITP sfh5)	Other	0.001152
KAF25_008017	154134	158181	4048	+	SET domain; AWS domain	SET domain; AWS domain	Histone-lysine N-methyltransferase ASH1L (EC 2.1.1.359) (EC 2.1.1.367) (ASH1-like protein) (Absent small and homeotic disks protein 1 homolog)	Other	0.0021
KAF25_008026	163558	168816	5259	-	Importin-beta N-terminal domain; Cse1	Importin-beta, N-terminal domain; Exportin-2, central domain	Probable importin c550.11	Other	0.002395
KAF25_008027	171502	179563	8062	-				Other	0.003619
KAF25_008018	171700	172500	801	+	Peroxidase, family 2	Chloroperoxidase	Putative sterigmatocystin biosynthesis peroxidase stcC (EC 1.11.1.-)	Other	0.001584
KAF25_008028	181627	184440	2814	-	impB/mucB/samB family C-terminal domain; Ubiquitin-Binding Zinc Finger; impB/mucB/samB family	DNA polymerase, Y-family, little finger domain; DNA polymerase eta, ubiquitin-binding zinc finger; UmuC domain	N-acetyltransferase eso1 (EC 2.3.1.-) (ECO1 homolog) (Sister chromatid cohesion protein eso1)	Other	0.000327
KAF25_008029	184809	189212	4404	-	DHHC palmitoyltransferase; Cys/Met metabolism PLP-dependent enzyme	Palmitoyltransferase, DHHC domain; Cys/Met metabolism, pyridoxal phosphate-dependent enzyme	Palmitoyltransferase PFA5 (EC 2.3.1.225) (Protein fatty acyltransferase 5)	Other	0.001789
KAF25_008030	190125	192673	2549	+	IMP-specific 5'-nucleotidase	IMP-specific 5-nucleotidase	IMP-specific 5'-nucleotidase 1 (EC 3.1.3.99)	Other	0.016126
KAF25_008031	192824	196277	3454	+	Caleosin related protein	Caleosin-related	Peroxygenase (EC 1.11.2.3) (Caleosin)	Other	0.00107
KAF25_008042	197174	198148	975	-	Glycoside hydrolase 131 catalytic N-terminal domain	Glycoside hydrolase 131, catalytic N-terminal		Signal Peptide (Sec/SPI)	0.984962	(+)	2.39948	(+)	2.38483
KAF25_008043	201367	203924	2558	-	Protein kinase domain	Protein kinase domain	Serine/threonine-protein kinase HAL4/SAT4 (EC 2.7.11.1) (Halotolerance protein 4)	Other	0.0005
KAF25_008044	214492	218400	3909	-	Maintenance of mitochondrial morphology protein 1	MMM1 domain	Nucleus-vacuole junction protein 2	Other	0.009975
KAF25_008045	218733	227025	8293	-	Meiotic cell cortex C-terminal pleckstrin homology	Pleckstrin homology domain, Mcp5-type	Anucleate primary sterigmata protein A	Other	0.001368
KAF25_008032	231520	232670	1151	+	Glycosyltransferase sugar-binding region containing DXD motif	Glycosyltransferase, DXD sugar-binding motif	Initiation-specific alpha-1,6-mannosyltransferase (EC 2.4.1.232)	Other	0.177893
KAF25_008033	233190	237537	4348	+	Autophagocytosis associated protein, active-site domain; Zinc finger C-x8-C-x5-C-x3-H type (and similar)	Autophagy-related protein 3; Zinc finger, CCCH-type	Autophagy-related protein 3 (Autophagy-related E2-like conjugation enzyme ATG3)	Other	0.000335
KAF25_008034	239694	241685	1992	+				Other	0.002591	(+)	1.43056	(+)	1.42036
KAF25_008046	242920	248056	5137	-	C4-type zinc-finger of DNA polymerase delta; DNA polymerase family B, exonuclease domain; DNA polymerase family B	C4-type zinc-finger of DNA polymerase delta; DNA-directed DNA polymerase, family B, exonuclease domain; DNA-directed DNA polymerase, family B, multifunctional domain	DNA polymerase zeta catalytic subunit (EC 2.7.7.7) (Protein reversionless 3)	Other	0.001115
KAF25_008047	248302	251025	2724	-	S4 domain; Ribosomal protein S4/S9 N-terminal domain	RNA-binding S4 domain; Ribosomal protein S4/S9, N-terminal	40S ribosomal protein S9 (S7)	Other	0.000983
KAF25_008035	248403	249791	1389	+	Pre-mRNA splicing Prp18-interacting factor	Pre-mRNA-splicing factor SLU7 domain	Pre-mRNA-splicing factor SLU7	Other	0.002172
KAF25_008036	251194	251870	677	+	Ribosomal protein L21e	Ribosomal protein L21e	60S ribosomal protein L21-A	Other	0.001344
KAF25_008037	252750	257905	5156	+	ANTH domain; I/LWEQ domain	AP180 N-terminal homology (ANTH) domain; I/LWEQ domain	Endocytosis protein end4 (SLA2 protein homolog)	Other	0.000779
KAF25_008038	262240	263555	1316	+	HMG (high mobility group) box	High mobility group box domain	Mating-type protein a-1 (Mt a-1)	Other	0.011723
KAF25_008048	263533	266425	2893	-	Endonuclease/Exonuclease/phosphatase family	Endonuclease/exonuclease/phosphatase	DNA-(apurinic or apyrimidinic site) endonuclease 2 (EC 3.1.-.-) (AP endonuclease 2) (Apurinic-apyrimidinic endonuclease 2)	Other	0.000369
KAF25_008039	266518	267421	904	+	Cytochrome c oxidase subunit VIa	Cytochrome c oxidase, subunit VIa	Cytochrome c oxidase subunit 13, mitochondrial (Cytochrome c oxidase polypeptide VIa) (Cytochrome c oxidase subunit Cox6a) (Encodes anonymous transcript-5 protein)	Other	0.001708
KAF25_008040	268027	270775	2749	+	Anaphase-promoting complex subunit 5	Anaphase-promoting complex subunit 5 domain	Anaphase-promoting complex subunit 5 (20S cyclosome/APC complex protein apc5)	Other	0.256378
KAF25_008049	269272	273821	4550	-	Complex I intermediate-associated protein 30 (CIA30)	NADH:ubiquinone oxidoreductase intermediate-associated protein 30	Complex I intermediate-associated protein 30, mitochondrial	Other	0.002265
KAF25_008041	272481	273821	1341	+	Tim44-like domain	Tim44-like domain		Other	0.000282
KAF25_008050	274230	277228	2999	-	Sodium:solute symporter family	Sodium/solute symporter		Other	0.016186
KAF25_008051	287588	289650	2063	+				Other	0.000646
KAF25_008052	290341	291471	1131	+	N-glycosylation protein	N-glycosylation protein EOS1	N-glycosylation protein eos1	Other	0.007582
KAF25_008067	292231	293380	1150	-	Translation initiation factor SUI1	SUI1 domain	Eukaryotic translation initiation factor eIF-1 (Protein translation factor SUI1)	Other	0.000671
KAF25_008053	295484	297019	1536	+	Predicted AdoMet-dependent methyltransferase	tRNA (uracil-O(2)-)-methyltransferase	tRNA (uracil-O(2)-)-methyltransferase (EC 2.1.1.211)	Other	0.001817
KAF25_008054	297816	300303	2488	+				Other	0.000552
KAF25_008068	303095	303406	312	-				Other	0.000268
KAF25_008069	304101	307962	3862	-	ML-like domain; Transient receptor potential (TRP) ion channel	ML-like domain; TRP, C-terminal	Uncharacterized membrane protein C663.14c	Signal Peptide (Sec/SPI)	0.955018
KAF25_008055	310466	314071	3606	+	Adenylylsulphate kinase; ATP-sulfurylase; PUA-like domain	Sulphate adenylyltransferase catalytic domain; ATP-sulfurylase PUA-like domain	Sulfate adenylyltransferase (EC 2.7.7.4) (ATP-sulfurylase) (Sulfate adenylate transferase) (SAT)	Other	0.000432
KAF25_008070	314110	321415	7306	-	Uncharacterized protein family UPF0016	Gdt1 family	GCR1-dependent translation factor 1	Signal Peptide (Sec/SPI)	0.984859
KAF25_008056	315168	317906	2739	+				Other	0.000655
KAF25_008057	323057	326377	3321	+	WD domain, G-beta repeat	WD40 repeat	LEC14B protein	Other	0.000479
KAF25_008071	325771	326095	325	-	SecE/Sec61-gamma subunits of protein translocation complex	Protein translocase complex, SecE/Sec61-gamma subunit	Probable protein transport protein Sec61 subunit gamma	Other	0.000223
KAF25_008058	326513	328953	2441	+				Other	0.000477
KAF25_008072	331781	334023	2243	-	DEAD/DEAH box helicase; Helicase associated domain (HA2); Helicase conserved C-terminal domain	DEAD/DEAH box helicase domain; Helicase-associated domain; Helicase, C-terminal	Pre-mRNA-splicing factor ATP-dependent RNA helicase PRP43 (EC 3.6.4.13) (Helicase JA1)	Other	0.000394
KAF25_008079	335240	336535	1296	+	Phosphotransferase enzyme family	Aminoglycoside phosphotransferase		Other	0.000546	(+)	4.94725	(+)	5.00615
KAF25_008059	342363	344183	1821	+	Coenzyme Q (ubiquinone) biosynthesis protein Coq4	Ubiquinone biosynthesis protein Coq4	Ubiquinone biosynthesis protein coq4, mitochondrial (Coenzyme Q biosynthesis protein 4)	Other	0.000691
KAF25_008073	343642	344140	499	-	Double-stranded DNA-binding domain	PDCD5-like	Uncharacterized protein C23C4.09c	Other	0.00023
KAF25_008074	344436	345842	1407	-	Ketopantoate reductase PanE/ApbA C terminal; Ketopantoate reductase PanE/ApbA	Ketopantoate reductase, C-terminal domain; Ketopantoate reductase, N-terminal domain	2-dehydropantoate 2-reductase (EC 1.1.1.169) (Ketopantoate reductase) (KPA reductase) (KPR)	Other	0.00094
KAF25_008060	346546	347286	741	+	Sas10/Utp3/C1D family	Sas10/Utp3/C1D	Exosome complex protein C1739.07	Other	0.000604
KAF25_008061	347982	349841	1860	+	tRNA synthetases class II (D, K and N)	Aminoacyl-tRNA synthetase, class II (D/K/N)	Asparagine--tRNA ligase, cytoplasmic (EC 6.1.1.22) (Asparaginyl-tRNA synthetase) (AsnRS)	Other	0.000636
KAF25_008062	350368	352977	2610	+			Mitochondrial intermembrane space cysteine motif-containing protein MIX17 (Mitochondrial intermembrane space CX(n)C motif protein of 17 kDa)	Other	0.003696
KAF25_008075	351149	352659	1511	-	UBX domain	UBX domain	UBX domain-containing protein 4 (Erasin)	Other	0.002197
KAF25_008063	353641	354803	1163	+	SET domain	SET domain	Ribosomal lysine N-methyltransferase set11 (EC 2.1.1.-) (Meiotically up-regulated gene 76 protein) (SET domain-containing protein 11)	Other	0.002455
KAF25_008064	357021	357752	732	+	MYND finger	Zinc finger, MYND-type		Other	0.000598
KAF25_008076	360554	364816	4263	-	Centromere kinetochore component CENP-T histone fold	CENP-T/Histone H4, histone fold	Inner kinetochore subunit cnp20 (CENP-T homolog) (Centromere protein 20) (Constitutive centromere-associated network protein cnp20)	Other	0.000806
KAF25_008065	360636	361808	1173	+	SURF1 family	Surfeit locus 1/Shy1	Cytochrome oxidase assembly protein shy1 (SURF1-like protein)	Other	0.000237
KAF25_008066	366035	369698	3664	+	Ras family	Small GTPase	Ras-related C3 botulinum toxin substrate 1 (EC 3.6.5.2) (p21-Rac1)	Other	0.003529
KAF25_008077	366563	369698	3136	-	RNA recognition motif. (a.k.a. RRM, RBD, or RNP domain)	RNA recognition motif domain	Uncharacterized RNA-binding protein C365.04c	Other	0.000501
KAF25_008078	378510	382626	4117	-	FAD binding domain of DNA photolyase; DNA photolyase	Cryptochrome/DNA photolyase, FAD-binding domain; DNA photolyase, N-terminal	Putative cryptochrome DASH	Other	0.002264
KAF25_008080	386675	389062	2388	+	MmgE/PrpD family	MmgE/PrpD	2-methylcitrate dehydratase, mitochondrial (EC 4.2.1.79)	Other	0.000357
KAF25_008081	389234	390549	1316	+	SH3 domain	SH3 domain	Protein csh3	Other	0.000544
KAF25_008082	391010	392052	1043	+	U3-containing 90S pre-ribosomal complex subunit	Protein Cms1	Protein CMS1	Other	0.001348
KAF25_008089	394786	398670	3885	-				Other	0.000629
KAF25_008083	399948	402432	2485	+	ATPase family associated with various cellular activities (AAA)	ATPase, AAA-type, core	Uncharacterized AAA family ATPase y4kL	Other	0.001291
KAF25_008090	402116	403406	1291	-				Other	0.000893
KAF25_008091	403991	405253	1263	-			Transposable element Tc1 transposase	Other	0.000707
KAF25_008084	405701	408216	2516	+	Ankyrin repeats (many copies); Bacteroidetes VLRF1 release factor	VLRF1/Vms1	VMS1 homolog C1827.04	Other	0.001682
KAF25_008085	416487	419159	2673	+	CFEM domain	Extracellular membrane protein, CFEM domain	Endo-1,4-beta-xylanase B (Xylanase B) (EC 3.2.1.8) (1,4-beta-D-xylan xylanohydrolase B)	Signal Peptide (Sec/SPI)	0.996885	(+)	3.91803	(+)	3.90193
KAF25_008092	419963	422667	2705	-	AMP-binding enzyme C-terminal domain; AMP-binding enzyme	AMP-binding enzyme, C-terminal domain; AMP-dependent synthetase/ligase	Acyl-CoA ligase AKT1 (EC 6.2.1.-) (AK-toxin biosynthesis protein 1)	Other	0.001218
KAF25_008093	422809	425272	2464	-	Eukaryotic aspartyl protease	Peptidase family A1 domain	Candidapepsin-1 (EC 3.4.23.24) (ACP 1) (Aspartate protease 1) (Secreted aspartic protease 1)	Signal Peptide (Sec/SPI)	0.803319
KAF25_008094	426346	428390	2045	-	ATP12 chaperone protein	ATP12, ATP synthase F1-assembly protein	Protein atp12, mitochondrial	Other	0.000877
KAF25_008086	428531	432166	3636	+	Coatomer subunit gamma-1 C-terminal appendage platform; Coatomer gamma subunit appendage platform subdomain; Adaptin N terminal region	Coatomer subunit gamma, C-terminal; Coatomer, gamma subunit, appendage, Ig-like subdomain; Clathrin/coatomer adaptor, adaptin-like, N-terminal	Probable coatomer subunit gamma (Gamma-coat protein) (Gamma-COP)	Other	0.002588
KAF25_008087	448353	452003	3651	+				Other	0.001402
KAF25_008095	452081	454182	2102	-	Major Facilitator Superfamily	Major facilitator superfamily	Pantothenate transporter liz1	Other	0.001217
KAF25_008088	455913	456641	729	+	Stress responsive A/B Barrel Domain	Stress responsive alpha-beta barrel	Stress-response A/B barrel domain-containing protein HS1 (Pop3 family protein At3g17210) (Protein HEAT STABLE 1) (AtHS1)	Other	0.002462
KAF25_008096	465885	469192	3308	-	Fungal Zn(2)-Cys(6) binuclear cluster domain; Fungal specific transcription factor domain	Zn(2)-C6 fungal-type DNA-binding domain; Transcription factor domain, fungi	ABC-transporter-regulating transcription factor	Other	0.001477
KAF25_008099	470102	474511	4410	+	CDR ABC transporter; ABC transporter; ABC-2 type transporter	CDR ABC transporter; ABC transporter-like; ABC transporter family G domain; ABC-2 type transporter	ABC multidrug transporter atrB	Other	0.001706
KAF25_008097	475601	480079	4479	-	Fungal specific transcription factor domain; Fungal Zn(2)-Cys(6) binuclear cluster domain	Transcription factor domain, fungi; Zn(2)-C6 fungal-type DNA-binding domain	Citrinin biosynthesis transcriptional activator mrl3	Other	0.007672
KAF25_008100	475678	477179	1502	+			Unsaturated glucuronyl hydrolase (UGL) (EC 3.2.1.-) (Glycosyl hydrolase 88 family protein P1) (P1_GH88) (Polysaccharide utilization locus H protein P1) (PUL H protein P1)	Other	0.001355
KAF25_008101	480292	482897	2606	+	Uncharacterized protein conserved in bacteria (DUF2264)	Uncharacterised conserved protein UCP014753		Other	0.000538
KAF25_008098	484864	487976	3113	-	F-box domain	F-box domain		Other	0.035611
KAF25_008102	488494	490068	1575	+	Phosphotransferase enzyme family	Aminoglycoside phosphotransferase		Other	0.028954
KAF25_008103	490805	492652	1848	+				Other	0.000478
KAF25_008104	493284	494281	998	+	Acetyltransferase (GNAT) family	GNAT domain		Other	0.00136
KAF25_008105	494570	496405	1836	+				Other	0.00071
KAF25_008115	497329	498556	1228	-	Dienelactone hydrolase family	Dienelactone hydrolase	Hydrolase tropI (EC 3.1.1.-) (Tropolone synthesis protein I)	Other	0.365707
KAF25_008116	498795	500297	1503	-	FAD binding domain; Berberine and berberine like	FAD linked oxidase, N-terminal; Berberine/berberine-like	Xylooligosaccharide oxidase (XOS) (EC 1.1.3.-)	Signal Peptide (Sec/SPI)	0.805674
KAF25_008117	501406	505780	4375	-	ABC transporter transmembrane region; ABC transporter	ABC transporter type 1, transmembrane domain; ABC transporter-like	ABC multidrug transporter atrC	Other	0.001803
KAF25_008106	505880	509461	3582	+	Fungal specific transcription factor domain; Fungal Zn(2)-Cys(6) binuclear cluster domain	Transcription factor domain, fungi; Zn(2)-C6 fungal-type DNA-binding domain	Uncharacterized transcriptional regulatory protein C530.05	Other	0.000896
KAF25_008107	509960	515326	5367	+	Cofilin/tropomyosin-type actin-binding protein	Actin-depolymerising factor homology domain	Cofilin (Actin-depolymerizing factor 1)	Other	0.000477
KAF25_008118	513409	515103	1695	-	3-alpha domain; 2Fe-2S iron-sulfur cluster binding domain; MOSC domain	3-alpha domain; 2Fe-2S ferredoxin-type iron-sulfur binding domain; Molybdenum cofactor sulfurase, C-terminal	Phthalate dioxygenase reductase (PDR) (EC 1.-.-.-)	Other	0.001458
KAF25_008108	517718	519132	1415	+	FAD binding domain	FAD-binding domain	FAD-dependent monooxygenase sorC (EC 1.-.-.-) (Sorbicillinoid biosynthetic cluster protein C)	Other	0.003431
KAF25_008109	521175	524596	3422	+			Protein EFR3	Other	0.000915
KAF25_008110	525807	526328	522	+				Other	0.007555
KAF25_008111	529809	533985	4177	+	Ras family	Small GTPase	Ras-related protein Rap-1 (EC 3.6.5.2)	Other	0.010728	(+)	1.55673	(+)	1.53664
KAF25_008119	534337	535401	1065	-	short chain dehydrogenase	Short-chain dehydrogenase/reductase SDR	5'-hydroxyaverantin dehydrogenase (HAVN dehydrogenase) (EC 1.1.1.352) (Dothistromin biosynthesis protein adhA)	Other	0.00077	(+)	2.20908	(+)	2.1973
KAF25_008112	544162	545892	1731	+	RNA recognition motif. (a.k.a. RRM, RBD, or RNP domain)	RNA recognition motif domain	Protein WHI3	Other	0.001222
KAF25_008120	548998	553681	4684	-			Transcription factor himD (Himeic acid A biosynthesis cluster protein D)	Other	0.002565
KAF25_008113	553970	554331	362	+	Splicing factor 3B subunit 10 (SF3b10)	Splicing factor 3B subunit 5/RDS3 complex subunit 10	Uncharacterized protein At3g23325	Other	0.00046
KAF25_008121	554548	555619	1072	-	MAGE family	MAGE homology domain		Other	0.000977
KAF25_008114	555861	563809	7949	+	Mitochondrial inner-membrane-bound regulator	Protein Sls1		Other	0.001567
KAF25_008122	560433	562730	2298	-	Elongation factor Tu GTP binding domain; Elongation factor Tu domain 2; Elongation factor Tu C-terminal domain	Transcription factor, GTP-binding domain; Translation elongation factor EFTu-like, domain 2; Translation elongation factor EFTu/EF1A, C-terminal	Elongation factor 1-alpha (EF-1-alpha)	Other	0.001373
KAF25_008123	565110	567837	2728	-	Major Facilitator Superfamily	Major facilitator superfamily	Major facilitator superfamily domain-containing protein 10 (Tetracycline transporter-like protein)	Other	0.00802
KAF25_008124	568090	571145	3056	-	Cytochrome P450	Cytochrome P450	N-acetyltryptophan 6-hydroxylase ivoC (EC 1.-.-.-) (Benzoate 4-monooxygenase) (Cytochrome P450 monooxygenase ivoC) (Ivory mutation-related protein C)	Other	0.000443	(+)	1.56126	(+)	1.54629
KAF25_008126	578528	580108	1581	+	Fungal Zn(2)-Cys(6) binuclear cluster domain	Zn(2)-C6 fungal-type DNA-binding domain	Probable sucrose utilization protein SUC1	Other	0.000895
KAF25_008125	580271	583491	3221	-	Cenp-O kinetochore centromere component	Centromere protein O		Other	0.000206
KAF25_008127	580533	581195	663	+	Essential protein Yae1, N terminal	Essential protein Yae1, N-terminal	Protein yae1	Other	0.001097
KAF25_008128	583853	589279	5427	+	IBR domain, a half RING-finger domain; Acetyl-coenzyme A transporter 1	IBR domain; Acetyl-coenzyme A transporter 1-like	Uncharacterized membrane protein YBR220C	Other	0.001346
KAF25_008145	593165	595072	1908	-	Sugar (and other) transporter	Major facilitator, sugar transporter-like	Maltose permease MAL31 (Maltose transport protein MAL31)	Other	0.000612
KAF25_008129	595780	601184	5405	+	Fungal specific transcription factor domain; Zinc finger, C2H2 type; Fungal Zn(2)-Cys(6) binuclear cluster domain	Transcription factor domain, fungi; Zinc finger C2H2-type; Zn(2)-C6 fungal-type DNA-binding domain	Transcription factor MYCGRDRAFT_87993 (Conidial pigment biosynthesis cluster 29 protein MYCGRDRAFT_87993)	Other	0.00113
KAF25_008146	598877	600913	2037	-	Glycosyl hydrolases family 31	Glycoside hydrolase family 31	Uncharacterized family 31 glucosidase ORF2 (EC 3.2.1.-) (Fragment)	Other	0.00166
KAF25_008130	602327	603254	928	+				Other	0.001957
KAF25_008131	605157	606248	1092	+	DNA / pantothenate metabolism flavoprotein	DNA/pantothenate metabolism flavoprotein, C-terminal	Phosphopantothenate--cysteine ligase CAB2 (EC 6.3.2.5) (Coenzyme A biosynthesis protein 2) (Phosphopantothenoylcysteine synthetase) (PPC synthetase)	Other	0.00125
KAF25_008132	608573	612691	4119	+	Transcription factor PAP1; WW domain binding protein 11; bZIP transcription factor	Transcription factor PAP1; WW domain binding protein 11; Basic-leucine zipper domain	AP-1-like transcription factor yap1 (BZIP domain-containing transcription factor yap1)	Other	0.000607
KAF25_008133	613441	615057	1617	+	Major Facilitator Superfamily	Major facilitator superfamily	Riboflavin transporter MCH5	Other	0.002013
KAF25_008147	615293	616532	1240	-				Other	0.001619
KAF25_008148	619242	620186	945	-	Glucose-repressible protein Grg1	Glucose-repressible protein Grg1	Glucose-repressible gene protein	Other	0.001131
KAF25_008134	621950	623410	1461	+	BSD domain	BSD domain	BSD domain-containing protein C22A12.14c	Other	0.001243
KAF25_008149	622858	624386	1529	-	Pre-rRNA-processing protein TSR2	Pre-rRNA-processing protein TSR2	Pre-rRNA-processing protein TSR2 (20S rRNA accumulation protein 2)	Other	0.003818
KAF25_008135	624969	627948	2980	+	alpha/beta hydrolase fold	Alpha/beta hydrolase fold-3	AB hydrolase superfamily protein C4A8.06c (EC 3.-.-.-)	Other	0.002683
KAF25_008150	628336	628703	368	-	Mitochondrial ribosomal protein L27	Ribosomal protein L27/L41, mitochondrial	54S ribosomal protein L27, mitochondrial (Mitochondrial large ribosomal subunit protein mL41) (YmL27)	Other	0.00249
KAF25_008136	628939	633023	4085	+	Gryzun, putative trafficking through Golgi; Foie gras liver health family 1	Gryzun, putative trafficking through Golgi; Trafficking protein particle complex subunit 11	Trafficking protein particle complex subunit 11	Other	0.002697
KAF25_008137	634742	636639	1898	+	Major Facilitator Superfamily	Major facilitator superfamily	MFS-type efflux pump MFS1	Other	0.002625
KAF25_008151	636797	637804	1008	-				Other	0.159821
KAF25_008138	637956	639595	1640	+			Type I acyl-CoA thioesterase mpaH (EC 3.1.1.-) (Mycophenolic acid biosynthesis cluster protein H)	Other	0.009897
KAF25_008152	639896	643324	3429	-	N-terminal domain of argonaute; Argonaute linker 2 domain; Argonaute linker 1 domain; Piwi domain	Protein argonaute, N-terminal; Argonaute linker 2 domain; Argonaute, linker 1 domain; Piwi domain	Protein argonaute 5	Other	0.00223
KAF25_008153	646647	647150	504	-	Invertebrate-AID/APOBEC-deaminase		Bifunctional protein RIB2 [Includes: tRNA pseudouridine(32) synthase, cytoplasmic (EC 5.4.99.28) (tRNA pseudouridine synthase 8) (tRNA pseudouridylate synthase 8) (tRNA-uridine isomerase 8); Diaminohydroxyphosphoribosylaminopyrimidine deaminase (DRAP deaminase) (EC 3.5.4.26) (Riboflavin-specific deaminase)]	Other	0.000603
KAF25_008139	647227	650306	3080	+	DnaJ domain; Telomere regulation protein Stn1	DnaJ domain; CST complex subunit Stn1, N-terminal	DnaJ homolog subfamily C member 9	Other	0.000402
KAF25_008140	651183	653698	2516	+	Glycosyl hydrolase family 81 N-terminal domain; Glycosyl hydrolase family 81 C-terminal domain	Glycosyl hydrolase family 81, N-terminal; Glycosyl hydrolase family 81, C-terminal domain	Probable endo-1,3(4)-beta-glucanase ARB_01444 (Endo-1,3-beta-glucanase) (Endo-1,4-beta-glucanase) (EC 3.2.1.6) (Laminarinase)	Other	0.006311
KAF25_008141	653724	655347	1624	+	Glycosyl hydrolase family 81 C-terminal domain	Glycosyl hydrolase family 81, C-terminal domain	Probable endo-1,3(4)-beta-glucanase ARB_01444 (Endo-1,3-beta-glucanase) (Endo-1,4-beta-glucanase) (EC 3.2.1.6) (Laminarinase)	Other	0.003328
KAF25_008142	657207	658786	1580	+	Sodium/calcium exchanger protein	Sodium/calcium exchanger membrane region	Vacuolar calcium ion transporter (Vacuolar Ca(2+)/H(+) exchanger)	Other	0.001368
KAF25_008154	659556	662313	2758	-	Utp14 protein		U3 small nucleolar RNA-associated protein 14 (U3 snoRNA-associated protein 14) (U three protein 14)	Other	0.000265
KAF25_008155	662761	666607	3847	-	tRNA synthetases class II (D, K and N); OB-fold nucleic acid binding domain	Aminoacyl-tRNA synthetase, class II (D/K/N); OB-fold nucleic acid binding domain, AA-tRNA synthetase-type	Lysine--tRNA ligase cla4 (EC 6.1.1.6) (Cladosporin biosynthesis cluster protein 4) (Lysyl-tRNA synthetase) (LysRS)	Other	0.000166
KAF25_008143	662853	664341	1489	+	Cytochrome oxidase assembly protein	COX15/CtaA family	Cytochrome c oxidase assembly protein COX15	Other	0.001152
KAF25_008156	667077	669782	2706	-				Other	0.001284
KAF25_008144	671835	673521	1687	+	Chromo shadow domain; Chromo (CHRromatin Organisation MOdifier) domain	Chromo shadow domain; Chromo domain	Chromo domain-containing protein 2	Other	0.000471
KAF25_008157	676440	677156	717	-				Signal Peptide (Sec/SPI)	0.996303	(+)	7.10459	(+)	7.09944
KAF25_008158	678902	680186	1285	-	Sucrase/ferredoxin-like	Thioredoxin-like ferredoxin	Actin patches distal protein 1	Other	0.00049
KAF25_008159	681050	684662	3613	-			Uncharacterized acyltransferase C1718.04 (EC 2.3.-.-)	Other	0.002798
KAF25_008160	685189	687345	2157	-	Ring finger domain; Zn-finger in ubiquitin-hydrolases and other protein; BRCA1-associated protein 2	Zinc finger, RING-type; Zinc finger, UBP-type; BRCA1-associated 2	RING finger protein ETP1 homolog (BRAP2 homolog)	Other	0.00227
KAF25_008170	691799	694319	2521	-				Other	0.00142
KAF25_008171	700921	702000	1080	-				Other	0.000497
KAF25_008161	704600	707495	2896	+	Prenyltransferase and squalene oxidase repeat	PFTB repeat	Protein farnesyltransferase subunit beta (FTase-beta) (PFTase beta) (EC 2.5.1.58) (CAAX farnesyltransferase subunit beta) (Ras proteins prenyltransferase subunit beta)	Other	0.000414
KAF25_008162	711904	715804	3901	+				Other	0.003721
KAF25_008163	718073	719660	1588	+	Nucleotidyl transferase; Bacterial transferase hexapeptide (six repeats)	Nucleotidyl transferase domain; Hexapeptide repeat	Mannose-1-phosphate guanyltransferase (EC 2.7.7.13) (GDP-mannose pyrophosphorylase) (GTP-mannose-1-phosphate guanylyltransferase)	Other	0.008302
KAF25_008164	721573	726904	5332	+	Hexokinase	Hexokinase, C-terminal; Hexokinase, N-terminal	Glucokinase (EC 2.7.1.2) (Glucose kinase) (GLK) (Hexokinase glkA) (EC 2.7.1.1)	Other	0.038102
KAF25_008172	725198	726268	1071	-			Pre-mRNA-splicing factor cwf24 (Complexed with cdc5 protein 24)	Other	0.00146
KAF25_008165	727521	730661	3141	+				Other	0.000753
KAF25_008173	727521	730661	3141	-	Cyclophilin type peptidyl-prolyl cis-trans isomerase/CLD	Cyclophilin-type peptidyl-prolyl cis-trans isomerase domain	Peptidyl-prolyl cis-trans isomerase-like 1 (PPIase) (EC 5.2.1.8) (Rotamase)	Other	0.01036
KAF25_008166	731025	733140	2116	+	Signal peptide peptidase	Peptidase A22B, signal peptide peptidase	Probable intramembrane protease YKL100C (EC 3.4.23.-)	Other	0.000504
KAF25_008174	735425	742548	7124	-	PAS fold; PAS domain; His Kinase A (phospho-acceptor) domain; Dienelactone hydrolase family; Response regulator receiver domain; Histidine kinase-, DNA gyrase B-, and HSP90-like ATPase	PAS fold; PAS domain; Signal transduction histidine kinase, dimerisation/phosphoacceptor domain; Dienelactone hydrolase; Signal transduction response regulator, receiver domain; Histidine kinase/HSP90-like ATPase	Uncharacterized AIM2 family protein C30D10.14	Other	0.009432
KAF25_008167	735566	736495	930	+	4'-phosphopantetheinyl transferase superfamily	4'-phosphopantetheinyl transferase domain	4'-phosphopantetheinyl transferase NpgA (PPTase) (EC 2.7.8.7)	Other	0.000538
KAF25_008175	744847	747500	2654	-	Mpv17 / PMP22 family	Mpv17/PMP22	PXMP2/4 family protein 3	Other	0.008679
KAF25_008176	748178	749480	1303	-	YIF1	Yif1 family	Protein transport protein yif1 (Heavy metal resistance factor 1) (YIP1-interacting factor 1)	Other	0.00517
KAF25_008168	749720	760763	11044	+	SRP54-type protein, GTPase domain; SRP54-type protein, helical bundle domain; Signal recognition particle, alpha subunit, N-terminal	Signal recognition particle, SRP54 subunit, GTPase domain; Signal recognition particle SRP54, helical bundle; Signal recognition particle receptor, alpha subunit, N-terminal	Signal recognition particle receptor subunit alpha homolog (SR-alpha) (Docking protein alpha) (DP-alpha)	Other	0.017992
KAF25_008177	752918	760075	7158	-				Other	0.00143
KAF25_008178	763336	764460	1125	-	Mid2 like cell wall stress sensor	Mid2 domain		Signal Peptide (Sec/SPI)	0.973073
KAF25_008179	765966	771599	5634	-				Other	0.001411
KAF25_008180	771901	775829	3929	-				Other	0.002551
KAF25_008169	776315	780558	4244	+	Phosphatidylinositol-specific phospholipase C, Y domain; Phosphatidylinositol-specific phospholipase C, X domain	Phospholipase C, phosphatidylinositol-specific, Y domain; Phosphatidylinositol-specific phospholipase C, X domain	1-phosphatidylinositol 4,5-bisphosphate phosphodiesterase 1 (EC 3.1.4.11) (Phospholipase C-1) (PLC-1)	Other	0.002175
KAF25_008181	788436	792500	4065	+	Fungal Zn(2)-Cys(6) binuclear cluster domain; Fungal specific transcription factor domain; Zinc finger, C2H2 type	Zn(2)-C6 fungal-type DNA-binding domain; Transcription factor domain, fungi; Zinc finger C2H2-type	Transcription factor MYCGRDRAFT_87993 (Conidial pigment biosynthesis cluster 29 protein MYCGRDRAFT_87993)	Other	0.00188					T1PKS (788735 - 823606)
KAF25_008182	792611	793412	802	+	Stress responsive A/B Barrel Domain	Stress responsive alpha-beta barrel	Fusaristatin A biosynthesis cluster protein FGSG_08206	Other	0.000302					T1PKS (788735 - 823606)
KAF25_008197	795813	797802	1990	-	Major Facilitator Superfamily	Major facilitator superfamily	Uncharacterized MFS-type transporter C16A3.17c	Other	0.001337					T1PKS (788735 - 823606)
KAF25_008183	801390	809083	7694	+	KR domain; Beta-ketoacyl synthase, N-terminal domain; Polyketide synthase dehydratase; Beta-ketoacyl synthase, C-terminal domain; Ketoacyl-synthetase C-terminal extension; Acyl transferase domain	Polyketide synthase, ketoreductase domain; Beta-ketoacyl synthase, N-terminal; Polyketide synthase, dehydratase domain; Beta-ketoacyl synthase, C-terminal; Polyketide synthase, C-terminal extension; Acyl transferase	Reducing polyketide synthase FUB1 (EC 2.3.1.-) (Fusaric acid biosynthesis protein 1)	Other	0.001708					T1PKS (788735 - 823606)	(+)
KAF25_008198	809126	811218	2093	-	O-methyltransferase domain	O-methyltransferase domain	Chlorophenol O-methyltransferase (COMPT) (EC 2.1.1.136)	Other	0.000378					T1PKS (788735 - 823606)
KAF25_008199	812339	814423	2085	-	Methyltransferase domain		Methyltransferase pytC (EC 2.1.1.-) (Pyranterreones biosynthesis cluster protein C)	Other	0.001271					T1PKS (788735 - 823606)
KAF25_008184	814853	817010	2158	+				Other	0.000995					T1PKS (788735 - 823606)
KAF25_008200	817030	823777	6748	-	NFACT protein C-terminal domain; NFACT protein RNA binding domain; Fibronectin-binding protein A N-terminus (FbpA)	NFACT protein, C-terminal; NFACT, RNA-binding domain;	Ribosome quality control complex subunit 2 (Microtubule regulator protein 1)	Other	0.001282					T1PKS (788735 - 823606)
KAF25_008185	817591	820107	2517	+	Annexin	Annexin repeat	Annexin C1	Other	0.000944					T1PKS (788735 - 823606)
KAF25_008186	826341	829068	2728	+			Woronin body major protein	Other	0.002896
KAF25_008187	829949	833414	3466	+	Peptidase C1-like family	Peptidase C1B, bleomycin hydrolase	Cysteine proteinase 1, mitochondrial (EC 3.4.22.40) (Bleomycin hydrolase) (BLM hydrolase) (Homocysteine-thiolactonase) (HTLase) (Hcy-thiolactonase) (Leucine aminopeptidase 3) (Y3)	Other	0.000437
KAF25_008188	834137	842348	8212	+				Other	0.002831
KAF25_008189	847592	855675	8084	+				Other	0.001416
KAF25_008190	856387	858633	2247	+				Other	0.001069
KAF25_008191	860847	864613	3767	+	Protein kinase domain	Protein kinase domain	Casein kinase I homolog hhp1 (EC 2.7.11.1)	Other	0.001018
KAF25_008202	866198	867147	950	+				Signal Peptide (Sec/SPI)	0.759265
KAF25_008201	866726	871688	4963	-	Protein kinase domain	Protein kinase domain	cAMP-dependent protein kinase catalytic subunit (EC 2.7.11.11) (Dd GPK2) (DdPK3)	Other	0.000662
KAF25_008192	867223	868626	1404	+			Polyphosphatidylinositol phosphatase INP52 (Synaptojanin-like protein 2) [Includes: SAC1-like phosphoinositide phosphatase (EC 3.1.3.-); Phosphatidylinositol 4,5-bisphosphate 5-phosphatase (EC 3.1.3.36)]	Other	0.00042
KAF25_008193	873869	878105	4237	+	Rab-GTPase-TBC domain	Rab-GTPase-TBC domain	Putative GTPase-activating protein AN11010	Other	0.055112
KAF25_008194	878805	879554	750	+	short chain dehydrogenase	Short-chain dehydrogenase/reductase SDR	1-hydroxy-2-glutathionyl-2-methyl-3-butene dehydrogenase (EC 1.1.1.398)	Other	0.021115
KAF25_008195	881800	885474	3675	+	Pal1 cell morphology protein	Pal1 cell morphology	Protein PAL1 (Pears and lemons protein 1)	Other	0.000563
KAF25_008196	886431	888659	2229	+	Cytochrome c oxidase assembly protein PET191	Cytochrome c oxidase assembly protein PET191	Mitochondrial protein PET191	Other	0.000783
KAF25_008214	887981	893046	5066	-	Transaldolase/Fructose-6-phosphate aldolase	Transaldolase/Fructose-6-phosphate aldolase	Transaldolase (EC 2.2.1.2) (allergen Fus p 4.0101)	Other	0.001529
KAF25_008203	889714	890949	1236	+	Calcineurin-like phosphoesterase	Calcineurin-like phosphoesterase domain, ApaH type	Bis(5'-nucleosyl)-tetraphosphatase, symmetrical (EC 3.6.1.41) (Ap4A hydrolase) (Diadenosine 5',5'''-P1,P4-tetraphosphate pyrophosphohydrolase) (Diadenosine tetraphosphatase)	Other	0.264238
KAF25_008215	894525	897182	2658	-	Tudor domain; Staphylococcal nuclease homologue	Tudor domain; Staphylococcal nuclease (SNase-like), OB-fold	Staphylococcal nuclease domain-containing protein 1 (4SNc-Tudor domain protein)	Other	0.001476
KAF25_008216	897973	899579	1607	-	Copper/zinc superoxide dismutase (SODC)	Superoxide dismutase, copper/zinc binding domain	Superoxide dismutase [Cu-Zn] (EC 1.15.1.1)	Other	0.005563
KAF25_008217	900686	904648	3963	-			NURS complex subunit red1	Other	0.006758
KAF25_008204	904826	913526	8701	+	Myosin N-terminal SH3-like domain; Myosin head (motor domain)	Myosin, N-terminal, SH3-like; Myosin head, motor domain	Myosin type-2 heavy chain 1 (Myosin type II heavy chain 1)	Other	0.00059
KAF25_008218	912797	913417	621	-				Other	0.019797
KAF25_008205	913633	918309	4677	+	2OG-Fe(II) oxygenase superfamily	Oxoglutarate/iron-dependent dioxygenase		Other	0.000855			(+)	1.20532
KAF25_008219	915033	919071	4039	-	RNA dependent RNA polymerase	RNA-dependent RNA polymerase, eukaryotic-type	RNA-dependent RNA polymerase 1 (Protein rdp1) (EC 2.7.7.48)	Other	0.000833
KAF25_008220	919630	921116	1487	-	FAD binding domain; FAD linked oxidases, C-terminal domain	FAD linked oxidase, N-terminal; FAD-linked oxidase, C-terminal	D-lactate dehydrogenase [cytochrome], mitochondrial (EC 1.1.2.4) (D-lactate ferricytochrome C oxidoreductase) (D-LCR)	Other	0.001663
KAF25_008221	921126	923198	2073	-	FAD binding domain	FAD linked oxidase, N-terminal	D-lactate dehydrogenase [cytochrome], mitochondrial (AtD-LDH) (EC 1.1.2.4) (D-lactate ferricytochrome C oxidoreductase) (Glycolate dehydrogenase)	Other	0.00475
KAF25_008222	923209	924720	1512	-	40S ribosomal protein S4 C-terminus; S4 domain; Ribosomal family S4e; RS4NT (NUC023) domain; KOW motif	40S ribosomal protein S4, C-terminal domain; RNA-binding S4 domain; Ribosomal protein S4e, central region; Ribosomal protein S4e, N-terminal; KOW	40S ribosomal protein S4 (S7)	Other	0.000467
KAF25_008223	925359	927026	1668	-	Myb-like DNA-binding domain	SANT/Myb domain	Telobox protein 1 (Meiotically up-regulated gene 152 protein)	Other	0.000628
KAF25_008224	927779	929612	1834	-	Lyase; Fumarase C C-terminus	Fumarate lyase, N-terminal; Fumarase C, C-terminal	Fumarate hydratase, mitochondrial (Fumarase) (EC 4.2.1.2)	Other	0.000853
KAF25_008206	929237	930743	1507	+				Other	0.004666
KAF25_008207	930827	937101	6275	+				Other	0.00095
KAF25_008225	934285	936852	2568	-	Septin	Septin-type guanine nucleotide-binding (G) domain	Septin-14	Other	0.003874
KAF25_008226	938818	942325	3508	-	ABC1 family	UbiB domain	ABC1 family protein lscO (Leucinostatins biosynthesis cluster protein O)	Other	0.001892
KAF25_008208	943298	946066	2769	+	SUR7/PalI family	Membrane protein SUR7/Rim9-like, fungi	pH-response regulator protein palI/prr-5 (pH-response regulator 5)	Signal Peptide (Sec/SPI)	0.956806
KAF25_008209	947955	949607	1653	+				Other	0.000986
KAF25_008210	950495	955846	5352	+	CDP-alcohol phosphatidyltransferase	CDP-alcohol phosphatidyltransferase	Uncharacterized CDP-alcohol phosphatidyltransferase class-I family protein C22A12.10	Other	0.001077
KAF25_008227	953135	954399	1265	-	Transcription factor PAP1; bZIP transcription factor	Transcription factor PAP1; Basic-leucine zipper domain	Fluconazole resistance protein 3	Other	0.00174
KAF25_008228	957423	964069	6647	-	Raptor N-terminal CASPase like domain	Raptor, N-terminal CASPase-like domain	Target of rapamycin complex 1 subunit mip1 (TORC1 subunit mip1)	Other	0.000543
KAF25_008211	967655	972275	4621	+	Kelch motif; Galactose oxidase, central domain	Kelch repeat type 1;	Tip elongation aberrant protein 1 (Altered polarity protein 8) (Cell polarity protein tea1)	Other	0.000647
KAF25_008229	973152	977331	4180	-	RecF/RecN/SMC N terminal domain	RecF/RecN/SMC, N-terminal	Structural maintenance of chromosomes protein 5 (DNA repair protein spr18) (SMC partner of rad18)	Other	0.000926
KAF25_008212	978669	983689	5021	+	Protein kinase domain; Fungal kinase associated-1 domain	Protein kinase domain; Fungal kinase associated-1 domain	Probable serine/threonine-protein kinase HSL1 (EC 2.7.11.1)	Other	0.001482
KAF25_008213	983691	986890	3200	+	Malate synthase	Malate synthase	Malate synthase, glyoxysomal (EC 2.3.3.9) (Acetate utilization protein 9)	Other	0.000539
KAF25_008241	989565	993834	4270	-	Zinc finger, C2H2 type	Zinc finger C2H2-type	Transcriptional regulator prz1 (Pbp1-responsive zinc finger protein 1)	Other	0.005469
KAF25_008230	1008390	1011076	2687	+	Ctr copper transporter family	Ctr copper transporter	Putative copper transporter crmD (Copper-responsive metabolite biosynthesis cluster protein D)	Other	0.00204
KAF25_008242	1011870	1014661	2792	-	SRF-type transcription factor (DNA-binding and dimerisation domain)	Transcription factor, MADS-box	Transcription factor of morphogenesis MCM1	Other	0.000295
KAF25_008231	1019660	1023385	3726	+				Other	0.058657	(+)	2.44214
KAF25_008243	1021332	1022876	1545	-	D-arabinono-1,4-lactone oxidase; FAD binding domain	D-arabinono-1,4-lactone oxidase; FAD linked oxidase, N-terminal	Putative D-arabinono-1,4-lactone oxidase (ALO) (EC 1.1.3.37) (L-galactono-gamma-lactone oxidase)	Other	0.000717
KAF25_008244	1024243	1025247	1005	-	Biotin/lipoate A/B protein ligase family	Biotinyl protein ligase (BPL) and lipoyl protein ligase (LPL), catalytic domain	Octanoyltransferase (EC 2.3.1.181) (Lipoate-protein ligase B) (Lipoyl/octanoyl transferase) (Octanoyl-[acyl-carrier-protein]-protein N-octanoyltransferase)	Other	0.042589
KAF25_008232	1026670	1028709	2040	+	SUR7/PalI family	Membrane protein SUR7/Rim9-like, fungi	Protein SUR7	Other	0.189119
KAF25_008245	1028950	1032516	3567	-	Protein kinase domain	Protein kinase domain	Protein kinase wis1 (EC 2.7.12.2) (Protein kinase sty2)	Other	0.002383
KAF25_008233	1035746	1037552	1807	+	Membrane transport protein	Membrane transport protein	Uncharacterized transporter YBR287W	Other	0.000882
KAF25_008246	1037984	1038795	812	-	Pyridoxamine 5'-phosphate oxidase	Pyridoxamine 5'-phosphate oxidase, putative	Pyridoxamine 5'-phosphate oxidase C1952.08c homolog (PNP/PMP oxidase C1952.08c homolog) (PNPOx C1952.08c homolog)	Other	0.002296
KAF25_008234	1039002	1041727	2726	+	Biotin-requiring enzyme; Biotin carboxylase, N-terminal domain; Carbamoyl-phosphate synthase L chain, ATP binding domain; Biotin carboxylase C-terminal domain	Biotin/lipoyl attachment; Biotin carboxylase-like, N-terminal domain; Carbamoyl-phosphate synthetase large subunit-like, ATP-binding domain; Biotin carboxylase, C-terminal	Methylcrotonoyl-CoA carboxylase subunit alpha, mitochondrial (MCCase subunit alpha) (EC 6.4.1.4) (3-methylcrotonyl-CoA carboxylase 1) (3-methylcrotonyl-CoA carboxylase biotin-containing subunit) (3-methylcrotonyl-CoA:carbon dioxide ligase subunit alpha)	Other	0.000269
KAF25_008247	1041707	1043030	1324	-	Putative amidoligase enzyme	Putative amidoligase enzyme		Other	0.002294	(+)	2.00951	(+)	1.99218
KAF25_008235	1044216	1045322	1107	+	Gamma-glutamyl cyclotransferase, AIG2-like	Gamma-glutamylcyclotransferase, AIG2-like		Other	0.001556
KAF25_008248	1045493	1047574	2082	-				Other	0.000487
KAF25_008236	1047584	1060042	12459	+	FATC domain; Phosphatidylinositol 3- and 4-kinase; Poly(ADP-ribose) polymerase and DNA-Ligase Zn-finger region; FAT domain; Hsp70 protein; UME (NUC010) domain	FATC domain; Phosphatidylinositol 3-/4-kinase, catalytic domain; Zinc finger, PARP-type; PIK-related kinase, FAT; Heat shock protein 70 family; UME domain	Protein kinase rad3 (EC 2.7.11.1) (DNA repair protein rad3)	Other	0.004337
KAF25_008237	1060178	1061164	987	+				Other	0.000783
KAF25_008249	1063008	1068183	5176	-	Fumble	Type II pantothenate kinase	Pantothenate kinase (EC 2.7.1.33) (Pantothenic acid kinase)	Other	0.00213
KAF25_008250	1069806	1070992	1187	-	HD domain	HD domain	5'-deoxynucleotidase hdd1 (EC 3.1.3.89)	Other	0.000531
KAF25_008238	1071022	1074579	3558	+	Redoxin	Redoxin	Peroxiredoxin Pen c 3 (Prx) (EC 1.11.1.24) (Peroxisomal membrane protein) (Thioredoxin peroxidase) (TPx) (Thioredoxin-dependent peroxiredoxin) (allergen Pen c 3)	Other	0.002176
KAF25_008251	1072808	1074763	1956	-	Ribosomal protein L24e	Ribosomal protein L24e-related	60S ribosomal protein L24	Other	0.000956
KAF25_008239	1074762	1078211	3450	+	Adenosine-deaminase (editase) domain	Adenosine deaminase/editase	tRNA-specific adenosine deaminase 1 (EC 3.5.4.34) (tRNA-specific adenosine-37 deaminase)	Other	0.001024
KAF25_008252	1076502	1077195	694	-	NAC domain	Nascent polypeptide-associated complex NAC domain	Nascent polypeptide-associated complex subunit beta (NAC-beta) (Beta-NAC)	Other	0.000466
KAF25_008253	1078081	1078852	772	-	CBP4	Cbp4	Assembly factor cbp-4 (Cytochrome b mRNA-processing protein 4)	Other	0.056161
KAF25_008240	1080750	1084607	3858	+	Sel1 repeat	Sel1-like repeat	Chitin synthase regulator 2	Other	0.00858
KAF25_008271	1085200	1088500	3301	-	Major Facilitator Superfamily	Major facilitator superfamily	Protein HOL1	Other	0.001313
KAF25_008254	1088556	1089963	1408	+	Thioredoxin	Thioredoxin domain	Thioredoxin (Trx) (Fragment)	Other	0.062733
KAF25_008255	1091527	1093668	2142	+	Elongation complex protein 6	Elongator complex protein 6		Other	0.002311
KAF25_008272	1093066	1093709	644	-	Ribosomal protein L37e	Ribosomal protein L37e	60S ribosomal protein L37	Other	0.000935
KAF25_008273	1094230	1096825	2596	-	OPT oligopeptide transporter protein	Oligopeptide transporter, OPT superfamily	Sexual differentiation process protein isp4	Other	0.000641
KAF25_008256	1099046	1099801	756	+	Ubiquitin carboxyl-terminal hydrolase, family 1	Peptidase C12, ubiquitin carboxyl-terminal hydrolase	Ubiquitin carboxyl-terminal hydrolase isozyme L3 (UCH-L3) (EC 3.4.19.12) (Ubiquitin thioesterase L3)	Other	0.000792
KAF25_008257	1105335	1112580	7246	+	Ketopantoate reductase PanE/ApbA; Ketopantoate reductase PanE/ApbA C terminal	Ketopantoate reductase, N-terminal domain; Ketopantoate reductase, C-terminal domain	Meiotically up-regulated gene 72 protein	Other	0.009038
KAF25_008274	1112662	1113733	1072	-				Signal Peptide (Sec/SPI)	0.663479
KAF25_008258	1114233	1116153	1921	+	DASH complex subunit Hsk3 like	DASH complex subunit Hsk3-like	High osmolarity sensitivity protein 3	Other	0.00044
KAF25_008275	1115548	1116117	570	-	RNAse P Rpr2/Rpp21/SNM1 subunit domain	RNAse P, Rpr2/Rpp21 subunit	Ribonuclease P protein subunit rpr2 (EC 3.1.26.5) (RNA-processing protein rpr2)	Other	0.000355
KAF25_008259	1116582	1124065	7484	+	DEAD/DEAH box helicase; Helicase conserved C-terminal domain	DEAD/DEAH box helicase domain; Helicase, C-terminal	ATP-dependent RNA helicase SUB2 (EC 3.6.4.13)	Other	0.000611
KAF25_008260	1125950	1128073	2124	+	Cyclin	Cyclin PHO80-like	G1/S-specific cyclin pas1	Other	0.003835
KAF25_008276	1130225	1131334	1110	-				Other	0.000297
KAF25_008261	1131909	1134376	2468	+	CorA-like Mg2+ transporter protein	Mg2+ transporter protein, CorA-like/Zinc transport protein ZntB	Mitochondrial inner membrane magnesium transporter MRS2 (RNA-splicing protein MRS2)	Other	0.000502
KAF25_008262	1134592	1138711	4120	+				Other	0.002584
KAF25_008277	1134592	1138711	4120	-	ERCC4 domain	ERCC4 domain	DNA repair protein rad16 (EC 3.1.-.-)	Other	0.000205
KAF25_008263	1141063	1143030	1968	+	WH1 domain	WH1/EVH1 domain	Proline-rich protein LAS17	Other	0.00087
KAF25_008278	1143816	1144542	727	-	Translation initiation factor 1A / IF-1	RNA-binding domain, S1, IF1 type	Eukaryotic translation initiation factor 1A, Y-chromosomal (eIF-1A Y isoform) (Eukaryotic translation initiation factor 4C) (eIF-4C)	Other	0.001566
KAF25_008264	1146645	1149418	2774	+	Chitin biosynthesis protein CHS5 N-terminus; twin BRCT domain; Fibronectin type III domain	Chitin biosynthesis protein Chs5, N-terminal; BRCT domain; Fibronectin type III domain, fungi	Cell fusion protein cfr1 (CHS5-related protein 1)	Other	0.006115
KAF25_008279	1148433	1149251	819	-			1-hydroxy-2-glutathionyl-2-methyl-3-butene dehydrogenase (EC 1.1.1.398)	Other	0.000394
KAF25_008280	1150016	1152457	2442	-				Other	0.000399
KAF25_008281	1154710	1163999	9290	-	AAA domain; SEN1 N terminal	DNA2/NAM7 helicase-like, C-terminal; Helicase Sen1, N-terminal; DNA2/NAM7 helicase, helicase domain	Helicase SEN1 (EC 3.6.4.-) (tRNA-splicing endonuclease positive effector)	Other	0.000557
KAF25_008265	1165133	1167587	2455	+	C-5 cytosine-specific DNA methylase	C-5 cytosine methyltransferase	Modification methylase HphIA (M.HphIA) (EC 2.1.1.37) (Cytosine-specific methyltransferase HphIA) (M.Hphi(C))	Other	0.000489
KAF25_008266	1168416	1170922	2507	+	AAA domain	DNA2/NAM7 helicase, helicase domain; DNA2/NAM7 helicase-like, C-terminal	Regulator of nonsense transcripts 1 (EC 3.6.4.-) (Up-frameshift suppressor 1 homolog)	Other	0.000535
KAF25_008267	1172659	1174584	1926	+	Zinc finger, C2H2 type	Zinc finger C2H2-type	Zinc finger transcription factor ace1 (ACEI)	Other	0.000638
KAF25_008282	1175006	1175794	789	-	Exosome complex exonuclease Rrp40 N-terminal domain; KH domain	Exosome complex exonuclease Rrp40, N-terminal; K Homology domain, type 1	Exosome complex component RRP40 (Ribosomal RNA-processing protein 40)	Other	0.000566	(+)	1.40561	(+)	1.36476
KAF25_008268	1176194	1178034	1841	+	Hsp70 protein	Heat shock protein 70 family	Ribosome-associated complex subunit SSZ1 (DnaK-related protein SSZ1) (Heat shock protein 70 homolog SSZ1) (Pleiotropic drug resistance protein 13)	Other	0.001737
KAF25_008283	1178333	1179771	1439	-	N-terminal C2 in EEIG1 and EHBP1 proteins	NT-type C2 domain	Uncharacterized protein C1494.08c	Other	0.001184
KAF25_008284	1182254	1187731	5478	-	RNA polymerase II transcription elongation factor	Transcription elognation factor Eaf, N-terminal		Other	0.000902
KAF25_008269	1182289	1185015	2727	+	POPLD (NUC188) domain; Ribonucleases P/MRP protein subunit POP1	POPLD domain; Pop1, N-terminal	Ribonucleases P/MRP protein subunit POP1 (EC 3.1.26.5) (RNA-processing protein POP1) (RNases P/MRP 100.4 kDa subunit)	Other	0.001519
KAF25_008270	1185610	1185918	309	+	Glutathione-dependent formaldehyde-activating enzyme	CENP-V/GFA domain		Other	0.001402
KAF25_008285	1194081	1198940	4860	+	IBR domain, a half RING-finger domain	IBR domain	ATP-dependent RNA helicase DEAH12, chloroplastic (EC 3.6.4.13)	Other	0.01446
KAF25_008286	1199464	1203403	3940	+	Fes/CIP4, and EFC/F-BAR homology domain; RhoGAP domain	FCH domain; Rho GTPase-activating protein domain	Probable Rho-GTPase-activating protein 7	Other	0.002717
KAF25_008297	1204751	1209446	4696	-	Transcription mediator complex subunit Med12	Mediator complex, subunit Med12	Mediator of RNA polymerase II transcription subunit 12 (Mediator complex subunit 12)	Other	0.001214
KAF25_008298	1213451	1214302	852	-	Pyridoxamine 5'-phosphate oxidase			Other	0.271729
KAF25_008287	1216173	1218293	2121	+	Protein kinase domain; Protein kinase C terminal domain	Protein kinase domain; Protein kinase, C-terminal	Serine/threonine-protein kinase sid2 (EC 2.7.11.1)	Other	0.002413
KAF25_008299	1219524	1222674	3151	-	Fungal protein of unknown function (DUF1752); GATA zinc finger	Nitrogen regulatory protein areA, GATA-like domain; Zinc finger, GATA-type	Nitrogen regulatory protein areA	Other	0.000403
KAF25_008288	1229430	1230647	1218	+				Other	0.292086
KAF25_008300	1231632	1235564	3933	-			Serine/threonine-protein kinase 32B (EC 2.7.11.1)	Other	0.000318
KAF25_008301	1240902	1243167	2266	-	Ring finger domain	Zinc finger, RING-type	Uncharacterized RING finger protein YBR062C	Other	0.000891
KAF25_008289	1241106	1241528	423	+				Other	0.000889			(+)	1.91323
KAF25_008290	1243779	1244525	747	+	NAD dependent epimerase/dehydratase family	NAD-dependent epimerase/dehydratase	Protein fmp-52, mitochondrial	Other	0.010237
KAF25_008291	1245292	1245985	694	+	Riboflavin kinase	Riboflavin kinase domain, bacterial/eukaryotic	Riboflavin kinase (EC 2.7.1.26) (Flavin mononucleotide kinase 1)	Other	0.003824
KAF25_008302	1246461	1248654	2194	-			Transcription activator of gluconeogenesis NECHADRAFT_59099	Other	0.000664
KAF25_008303	1253153	1256759	3607	-	Major Facilitator Superfamily	Major facilitator superfamily	Efflux pump atB (Terreic acid biosynthesis cluster protein B)	Other	0.000435
KAF25_008292	1258481	1259128	648	+	Methyltransferase domain	Methyltransferase domain 25	Methyltransferase-like protein 27 (Williams-Beuren syndrome chromosomal region 27 protein)	Other	0.000993
KAF25_008304	1260338	1263312	2975	-	Cellulase (glycosyl hydrolase family 5)	Glycoside hydrolase, family 5	Probable glucan 1,3-beta-glucosidase D (EC 3.2.1.58) (Exo-1,3-beta-glucanase D)	Other	0.000808
KAF25_008293	1263399	1265259	1861	+	Transketolase, pyrimidine binding domain; Transketolase, C-terminal domain	Transketolase-like, pyrimidine-binding domain; Transketolase, C-terminal domain	2-oxoisovalerate dehydrogenase subunit beta, mitochondrial (EC 1.2.4.4)	Other	0.000578
KAF25_008294	1265289	1266632	1344	+	F-actin capping protein alpha subunit	F-actin-capping protein subunit alpha	F-actin-capping protein subunit alpha	Other	0.001741
KAF25_008295	1268661	1269910	1250	+	Cytochrome b5-like Heme/Steroid binding domain	Cytochrome b5-like heme/steroid binding domain	Probable cytochrome b5	Other	0.00034	(+)	1.15079	(+)	1.13896
KAF25_008305	1270079	1273305	3227	-	DSBA-like thioredoxin domain	DSBA-like thioredoxin domain		Other	0.001514
KAF25_008296	1270406	1271320	915	+	TFA2 Winged helix domain 2; TFIIE beta subunit core domain	TFA2, Winged helix domain 2; Transcription factor TFIIE beta subunit, DNA-binding domain	Transcription initiation factor IIE subunit beta (TFIIE-beta)	Other	0.000631
KAF25_008306	1273306	1276637	3332	-	Zinc finger, C2H2 type	Zinc finger C2H2-type	Zinc finger protein with KRAB and SCAN domains 3 (SCAN-KRAB-zinc finger protein) (Zinc finger protein 306) (Zinc finger protein 307) (Zinc finger protein 47 homolog) (Zf47) (Zfp-47)	Other	0.00043
KAF25_008323	1284460	1286887	2428	-	VHS domain	VHS domain	Protein lsb5	Other	0.001769
KAF25_008324	1287517	1293951	6435	-	Phospholipid methyltransferase; RXT2-like, N-terminal	Phospholipid methyltransferase; Transcriptional regulatory protein RXT2, N-terminal	Phosphatidyl-N-methylethanolamine N-methyltransferase (EC 2.1.1.71) (Cholineless-2) (Phospholipid methyltransferase) (PLMT)	Other	0.062767
KAF25_008307	1287682	1289795	2114	+	tRNA synthetases class I (M)	Methionyl/Leucyl tRNA synthetase	Probable methionine--tRNA ligase, cytoplasmic (EC 6.1.1.10) (Methionyl-tRNA synthetase) (MetRS)	Other	0.001137
KAF25_008325	1294395	1296956	2562	-	Glycosyl hydrolase family 3 C-terminal domain; Glycosyl hydrolase family 3 N terminal domain; Fibronectin type III-like domain	Glycoside hydrolase family 3 C-terminal domain; Glycoside hydrolase, family 3, N-terminal; Fibronectin type III-like domain	Periplasmic beta-glucosidase (EC 3.2.1.21) (Beta-D-glucoside glucohydrolase) (Cellobiase) (Gentiobiase) (T-cell inhibitor)	Signal Peptide (Sec/SPI)	0.934683
KAF25_008308	1298122	1300464	2343	+	Galactose mutarotase-like; Glycosyl hydrolases family 31	Glycoside hydrolase family 31, N-terminal domain; Glycoside hydrolase family 31	Alpha-xylosidase (EC 3.2.1.177)	Other	0.001377
KAF25_008309	1301848	1304664	2817	+	Sugar (and other) transporter	Major facilitator, sugar transporter-like	MFS glucose transporter mfs1 (Asparasone A synthesis protein mfs1)	Other	0.161569
KAF25_008326	1309862	1315863	6002	-	Glycosyl hydrolase family 3 N terminal domain	Glycoside hydrolase, family 3, N-terminal	Beta-hexosaminidase (EC 3.2.1.52) (Beta-N-acetylhexosaminidase) (N-acetyl-beta-glucosaminidase) (N-acetylglucosaminidase) (ORF1)	Other	0.000922
KAF25_008310	1314230	1315694	1465	+	Amidohydrolase family	Amidohydrolase-related	N-acetylglucosamine-6-phosphate deacetylase (GlcNAc 6-P deacetylase) (EC 3.5.1.25) (Amidohydrolase domain-containing protein 2)	Other	0.001581
KAF25_008311	1316477	1318243	1767	+	NDT80 / PhoG like DNA-binding family	NDT80 DNA-binding domain	Protein pacG (Nonrepressible acid phosphatase regulator pacG)	Other	0.001974
KAF25_008327	1318937	1320314	1378	-	Glucosamine-6-phosphate isomerases/6-phosphogluconolactonase	Glucosamine/galactosamine-6-phosphate isomerase	Glucosamine-6-phosphate isomerase (EC 3.5.99.6) (Glucosamine-6-phosphate deaminase) (GNPDA) (GlcN6P deaminase)	Other	0.001971
KAF25_008312	1322472	1327814	5343	+	Regulator of Ty1 transposition protein 107 BRCT domain; twin BRCT domain; Hexokinase	BRCT domain; Hexokinase, C-terminal; Hexokinase, N-terminal	Hexokinase-1 (EC 2.7.1.1) (Hexokinase I)	Other	0.002862
KAF25_008328	1327968	1328575	608	-	ESCRT-II complex subunit	ESCRT-II complex, Vps25 subunit	Vacuolar protein-sorting-associated protein 25 (ESCRT-II complex subunit VPS25)	Other	0.000192
KAF25_008313	1329969	1333561	3593	+	Nitrite and sulphite reductase 4Fe-4S domain; Pyridine nucleotide-disulphide oxidoreductase; BFD-like [2Fe-2S] binding domain; Rieske [2Fe-2S] domain; Nitrite/Sulfite reductase ferredoxin-like half domain	Nitrite/sulphite reductase 4Fe-4S domain; FAD/NAD(P)-binding domain; BFD-like [2Fe-2S]-binding domain; Rieske [2Fe-2S] iron-sulphur domain; Nitrite/Sulfite reductase ferredoxin-like domain	Nitrite reductase [NAD(P)H] (EC 1.7.1.4)	Other	0.025945
KAF25_008329	1334111	1338499	4389	-	Helix-loop-helix DNA-binding domain; Domain of unknown function (DUF2014)	Myc-type, basic helix-loop-helix (bHLH) domain; Sterol regulatory element-binding protein 1, C-terminal	Sterol regulatory element-binding protein 1 [Cleaved into: Processed sterol regulatory element-binding protein 1]	Other	0.001953
KAF25_008330	1339839	1341353	1515	-				Signal Peptide (Sec/SPI)	0.921411
KAF25_008314	1343337	1346294	2958	+	UvrD-like helicase C-terminal domain; UvrD/REP helicase N-terminal domain	UvrD-like DNA helicase, C-terminal; UvrD/AddA helicase, N-terminal	ATP-dependent DNA helicase srs2 (EC 3.6.4.12)	Other	0.000477
KAF25_008315	1346572	1346847	276	+				Other	0.003237
KAF25_008331	1348026	1350623	2598	-				Other	0.001276
KAF25_008316	1351111	1353747	2637	+	GMC oxidoreductase	Glucose-methanol-choline oxidoreductase, N-terminal; Glucose-methanol-choline oxidoreductase, C-terminal	Dehydrogenase pkfF (EC 1.1.-.-)	Other	0.001608
KAF25_008332	1355321	1356951	1631	-			Satratoxin biosynthesis SC1 cluster protein 4	Other	0.000525
KAF25_008317	1359818	1361492	1675	+	FAD binding domain	FAD linked oxidase, N-terminal	FAD-dependent monooxygenase sdcF (EC 1.-.-.-) (Aspernidgulenes biosynthesis cluster protein F)	Other	0.010812
KAF25_008333	1361524	1363931	2408	-	Oxidoreductase NAD-binding domain; FAD binding domain; Flavodoxin	Oxidoreductase FAD/NAD(P)-binding; Sulfite reductase [NADPH] flavoprotein alpha-component-like, FAD-binding; Flavodoxin/nitric oxide synthase	NADPH--cytochrome P450 reductase (CPR) (P450R) (EC 1.6.2.4)	Other	0.003386
KAF25_008318	1364788	1366374	1587	+	Cytochrome P450	Cytochrome P450	Benzoate 4-monooxygenase (EC 1.14.14.92) (Benzoate-para-hydroxylase) (BpH) (Cytochrome P450 53)	Other	0.015382
KAF25_008334	1366589	1368759	2171	-				Other	0.001256
KAF25_008319	1369943	1371584	1642	+	Sugar (and other) transporter	Major facilitator, sugar transporter-like	Myo-inositol transporter 1	Other	0.0007
KAF25_008320	1373156	1374457	1302	+	Oxidoreductase family, NAD-binding Rossmann fold; Oxidoreductase family, C-terminal alpha/beta domain	Oxidoreductase, N-terminal; Gfo/Idh/MocA-like oxidoreductase, C-terminal	scyllo-inositol 2-dehydrogenase (NAD(+)) (EC 1.1.1.370)	Other	0.000447
KAF25_008335	1374923	1377005	2083	-	Glycosyl hydrolases family 32 N-terminal domain; Glycosyl hydrolases family 32 C terminal	Glycosyl hydrolase family 32, N-terminal; Glycosyl hydrolase family 32, C-terminal		Signal Peptide (Sec/SPI)	0.981449
KAF25_008321	1380972	1384998	4027	+				Other	0.001378
KAF25_008322	1385150	1386915	1766	+	Ribosomal protein S7p/S5e	Ribosomal protein S7 domain	37S ribosomal protein S7, mitochondrial (Mitochondrial small ribosomal subunit protein uS7m)	Other	0.004493
KAF25_008336	1387736	1390540	2805	+	Universal stress protein family	UspA	Uncharacterized protein C167.05	Other	0.000482
KAF25_008337	1391493	1394430	2938	+	Heterokaryon incompatibility protein (HET)	Heterokaryon incompatibility	Vegetative incompatibility protein HET-E-1	Other	0.001051
KAF25_008338	1395017	1397516	2500	+				Other	0.000759
KAF25_008352	1397566	1401215	3650	-	RNA recognition motif. (a.k.a. RRM, RBD, or RNP domain); Poly-adenylate binding protein, unique domain	RNA recognition motif domain; Polyadenylate-binding protein/Hyperplastic disc protein	Polyadenylate-binding protein, cytoplasmic and nuclear (PABP) (Poly(A)-binding protein) (Polyadenylate tail-binding protein)	Other	0.000697
KAF25_008339	1402826	1406373	3548	+	HECT-domain (ubiquitin-transferase)	HECT domain	Probable E3 ubiquitin protein ligase C167.07c (EC 2.3.2.26) (HECT-type E3 ubiquitin transferase C167.07c)	Other	0.001274
KAF25_008353	1406734	1408402	1669	-	Metal-independent alpha-mannosidase (GH125)	Metal-independent alpha-mannosidase	Meiotically up-regulated gene 157 protein	Signal Peptide (Sec/SPI)	0.997011
KAF25_008340	1411632	1417424	5793	+	NAD(P)-binding Rossmann-like domain; Electron transfer flavoprotein-ubiquinone oxidoreductase, 4Fe-4S		Probable electron transfer flavoprotein-ubiquinone oxidoreductase, mitochondrial (ETF-QO) (ETF-ubiquinone oxidoreductase) (EC 1.5.5.1) (Changed intracellular redox state protein 2) (Electron-transferring-flavoprotein dehydrogenase) (ETF dehydrogenase)	Other	0.000352
KAF25_008341	1418844	1420407	1564	+	Transcription factor TFIID (or TATA-binding protein, TBP)	TATA-box binding protein	TATA-box-binding protein (TATA sequence-binding protein) (TBP) (TATA-binding factor) (TATA-box factor) (Transcription initiation factor TFIID TBP subunit)	Other	0.006422
KAF25_008354	1420504	1424074	3571	-	Formyl transferase	Formyl transferase, N-terminal	Phosphoribosylglycinamide formyltransferase (EC 2.1.2.2) (5'-phosphoribosylglycinamide transformylase) (GAR transformylase) (GART)	Other	0.004668
KAF25_008342	1420754	1422178	1425	+	FAD dependent oxidoreductase	FAD dependent oxidoreductase	L-pipecolate oxidase (EC 1.5.3.7) (L-pipecolic acid oxidase)	Other	0.271913
KAF25_008343	1424345	1426702	2358	+	Surp module	SWAP/Surp	U2 snRNP-associated SURP motif-containing protein (140 kDa Ser/Arg-rich domain protein) (U2-associated protein SR140)	Other	0.000761
KAF25_008344	1428060	1436435	8376	+	Phytanoyl-CoA dioxygenase (PhyH); Copper fist DNA binding domain; Lysine methyltransferase	Phytanoyl-CoA dioxygenase; Copper fist DNA-binding domain; Lysine methyltransferase	Protein N-terminal and lysine N-methyltransferase EFM7 (EC 2.1.1.-) (Elongation factor methyltransferase 7)	Other	0.002306
KAF25_008345	1437908	1444154	6247	+	Fungal specific transcription factor domain; Zinc finger, C2H2 type	Transcription factor domain, fungi; Zinc finger C2H2-type	Transcriptional regulator ADR1	Other	0.007964
KAF25_008346	1444463	1445558	1096	+	Nitronate monooxygenase	Nitronate monooxygenase	NADH:quinone reductase (EC 1.6.5.9)	Other	0.002313
KAF25_008355	1445684	1447581	1898	-				Other	0.000573
KAF25_008356	1447837	1450058	2222	-				Other	0.000994
KAF25_008357	1450549	1457508	6960	-	Mediator complex subunit 13 N-terminal; Mediator complex subunit 13 C-terminal domain	Mediator complex, subunit Med13, N-terminal; Mediator complex subunit Med13, C-terminal	Mediator of RNA polymerase II transcription subunit 13 (Mediator complex subunit 13)	Other	0.000408
KAF25_008358	1457681	1460820	3140	-				Other	0.007802	(+)	1.14215
KAF25_008347	1457743	1459698	1956	+	WD domain, G-beta repeat; NUC153 domain	WD40 repeat; NUC153	Ribosome biogenesis protein ENP2	Other	0.001826
KAF25_008348	1462745	1466540	3796	+				Other	0.001015
KAF25_008349	1467341	1474415	7075	+	Aminotransferase class I and II	Aminotransferase, class I/classII	Probable alanine aminotransferase, mitochondrial (EC 2.6.1.2) (Glutamate pyruvate transaminase) (GPT) (Glutamic--alanine transaminase) (Glutamic--pyruvic transaminase)	Other	0.001713
KAF25_008359	1472513	1474094	1582	-	26S proteasome subunit RPN7; PCI domain	26S proteasome regulatory subunit Rpn7/COP9 signalosome complex subunit 1; Proteasome component (PCI) domain	Probable 26S proteasome regulatory subunit rpn7	Other	0.009527
KAF25_008360	1474852	1479170	4319	-	Ras family; EF hand associated	Small GTPase; EF hand associated, type-2; EF hand associated, type-1	Mitochondrial Rho GTPase 1 (EC 3.6.5.-) (GTPase EF-hand protein of mitochondria 1)	Other	0.002096
KAF25_008350	1474939	1476372	1434	+	mRNA capping enzyme	mRNA (guanine-N(7))-methyltransferase domain	mRNA cap guanine-N7 methyltransferase (EC 2.1.1.56) (mRNA (guanine-N(7))-methyltransferase) (mRNA cap methyltransferase)	Other	0.000483
KAF25_008351	1479934	1482826	2893	+	WD domain, G-beta repeat	WD40 repeat	Probable catabolite repression protein creC	Other	0.006079
KAF25_008361	1487556	1490883	3328	+	Arrestin (or S-antigen), C-terminal domain; Arrestin (or S-antigen), N-terminal domain	Arrestin C-terminal-like domain; Arrestin-like, N-terminal	HECT-type ubiquitin ligase-interacting protein creD (Carbon catabolite repressor D)	Other	0.000629
KAF25_008362	1490955	1494876	3922	+			Cytoskeletal signaling protein slm1	Other	0.000782
KAF25_008363	1495779	1496416	638	+	Clr5 domain	Clr5 domain		Other	0.001066
KAF25_008364	1498641	1500220	1580	+	Formamidopyrimidine-DNA glycosylase N-terminal domain; Formamidopyrimidine-DNA glycosylase H2TH domain	Formamidopyrimidine-DNA glycosylase, catalytic domain; DNA glycosylase/AP lyase, H2TH DNA-binding	Formamidopyrimidine-DNA glycosylase (Fapy-DNA glycosylase) (EC 3.2.2.23) (EC 4.2.99.18) (DNA-(apurinic or apyrimidinic site) lyase FPG1) (Formamidopyrimidine-DNA glycosylase 1) (AtFPG-1) (Formamidopyrimidine-DNA glycosylase 2) (AtFPG-2) (Protein MutM homolog 1) (AtMMH-1) (Protein MutM homolog 2) (AtMMH-2)	Other	0.001072
KAF25_008376	1501000	1501762	763	-	3,4-dihydroxy-2-butanone 4-phosphate synthase	3,4-dihydroxy-2-butanone 4-phosphate synthase, RibB	3,4-dihydroxy-2-butanone 4-phosphate synthase (DHBP synthase) (EC 4.1.99.12)	Other	0.000594
KAF25_008365	1502801	1503718	918	+	Methyltransferase domain		Ubiquinone biosynthesis O-methyltransferase, mitochondrial (3,4-dihydroxy-5-hexaprenylbenzoate methyltransferase) (DHHB methyltransferase) (DHHB-MT) (DHHB-MTase) (3-demethylubiquinol 3-O-methyltransferase) (EC 2.1.1.64) (3-demethylubiquinone-6 3-O-methyltransferase) (Hexaprenyldihydroxybenzoate methyltransferase) (Polyprenyldihydroxybenzoate methyltransferase) (EC 2.1.1.114)	Other	0.00309
KAF25_008366	1504308	1508985	4678	+	Serine carboxypeptidase	Peptidase S10, serine carboxypeptidase	Carboxypeptidase S1 homolog A (EC 3.4.16.6) (Serine carboxypeptidase A) (SPCA)	Signal Peptide (Sec/SPI)	0.791963
KAF25_008377	1507510	1508696	1187	-	Zinc-finger of the MIZ type in Nse subunit	Zinc finger, MIZ-type	E3 SUMO-protein ligase nse2 (EC 2.3.2.-) (E3 SUMO-protein transferase nse2) (Non-structural maintenance of chromosomes element 2) (Non-SMC element 2)	Other	0.000805
KAF25_008367	1510194	1512470	2277	+	PAS domain	PAS domain	White collar 1 protein (WC1)	Other	0.004591
KAF25_008378	1512689	1519146	6458	-	Spinocerebellar ataxia type 10 protein domain	Ataxin-10 domain		Other	0.000562
KAF25_008368	1517500	1518567	1068	+	Phosphorylase superfamily	Nucleoside phosphorylase domain	S-methyl-5'-thioadenosine phosphorylase (EC 2.4.2.28) (5'-methylthioadenosine phosphorylase) (MTA phosphorylase) (MTAP) (MTAPase)	Other	0.135347
KAF25_008379	1524124	1535921	11798	-	Fungal specific transcription factor domain	Fungal transcription factor		Other	0.000993
KAF25_008369	1526507	1527801	1295	+	Histidine-specific methyltransferase, SAM-dependent	Histidine-specific methyltransferase, SAM-dependent	Ergothioneine biosynthesis protein 1 [Includes: L-histidine N(alpha)-methyltransferase (EC 2.1.1.44); Hercynylcysteine S-oxide synthase (EC 1.14.99.51)]	Other	0.001402
KAF25_008370	1532808	1533853	1046	+				Other	0.000948
KAF25_008371	1536501	1539742	3242	+	FAD dependent oxidoreductase	FAD dependent oxidoreductase	L-pipecolate oxidase (EC 1.5.3.7) (L-pipecolic acid oxidase)	Other	0.009782
KAF25_008380	1543841	1547322	3482	-	Pyruvate ferredoxin/flavodoxin oxidoreductase; Oxidoreductase NAD-binding domain; FAD binding domain; Pyruvate:ferredoxin oxidoreductase core domain II	Pyruvate/ketoisovalerate oxidoreductase, catalytic domain; Oxidoreductase FAD/NAD(P)-binding; Sulfite reductase [NADPH] flavoprotein alpha-component-like, FAD-binding; Pyruvate:ferredoxin oxidoreductase, core domain II	Sulfite reductase [NADPH] flavoprotein component (EC 1.8.1.2)	Other	0.000661
KAF25_008372	1548927	1551708	2782	+	Peptidase inhibitor I9; Subtilase family	Peptidase S8 propeptide/proteinase inhibitor I9; Peptidase S8/S53 domain	Alkaline proteinase (ALP) (EC 3.4.21.-)	Signal Peptide (Sec/SPI)	0.986606
KAF25_008373	1552069	1553267	1199	+			Leucinostatins biosynthesis cluster protein T	Other	0.080118
KAF25_008381	1553409	1563602	10194	-	Sodium:dicarboxylate symporter family	Sodium:dicarboxylate symporter	Excitatory amino acid transporter (Sodium-dependent glutamate/ aspartate transporter)	Other	0.000434
KAF25_008374	1560044	1563391	3348	+	haloacid dehalogenase-like hydrolase; Heavy-metal-associated domain; E1-E2 ATPase	Heavy metal-associated domain, HMA	Probable copper-transporting ATPase HMA5 (EC 7.2.2.8) (Probable copper-transporting ATPase 3) (Protein HEAVY METAL ATPASE 5)	Other	0.002074
KAF25_008382	1565130	1566278	1149	-	Cyclin, N-terminal domain	Cyclin, N-terminal	PHO85 cyclin-1 (Cyclin HCS26) (G1/S-specific cyclin PCL1)	Other	0.000531
KAF25_008383	1574606	1577242	2637	-	Protein kinase domain	Protein kinase domain	Cyclin-dependent kinase 1 (CDK1) (EC 2.7.11.22) (Cell division protein kinase 1)	Other	0.000467
KAF25_008384	1578372	1580196	1825	-	Uncharacterized protein family UPF0029	Impact, N-terminal	Protein IMPACT-A (Imprinted and ancient gene protein homolog A)	Other	0.001513
KAF25_008375	1580543	1581764	1222	+	Methyltransferase domain		Methyltransferase OMS1, mitochondrial (EC 2.1.1.-) (OXA1 multicopy suppressor 1)	Other	0.000861
KAF25_008385	1582143	1583399	1257	-				Other	0.001504
KAF25_008401	1587086	1595878	8793	-	Domain of unknown function (DUF3819); CCR4-NOT transcription complex subunit 1 HEAT repeat; CCR4-Not complex component, Not1; CCR4-NOT transcription complex subunit 1 CAF1-binding domain; CCR4-NOT transcription complex subunit 1 TTP binding domain	CCR4-Not complex, Not1 subunit, domain of unknown function DUF3819; CCR4-NOT transcription complex subunit 1, HEAT repeat; CCR4-Not complex component, Not1, C-terminal; CCR4-NOT transcription complex subunit 1, CAF1-binding domain; CCR4-NOT transcription complex subunit 1, TTP binding domain	General negative regulator of transcription subunit 1	Other	0.001181
KAF25_008386	1587351	1588280	930	+	Phenazine biosynthesis-like protein	Phenazine biosynthesis PhzF protein	Uncharacterized isomerase mll1393 (EC 5.1.-.-)	Other	0.00157
KAF25_008387	1596354	1600938	4585	+	Fes/CIP4, and EFC/F-BAR homology domain; SH3 domain	FCH domain; SH3 domain	Septation protein imp2	Other	0.00122	(+)	2.32335	(+)	2.2846
KAF25_008388	1600976	1602378	1403	+	Putative adipose-regulatory protein (Seipin)	Seipin family	Seipin	Other	0.007376
KAF25_008389	1603821	1607004	3184	+				Other	0.008753
KAF25_008390	1607030	1608323	1294	+	Nuclear transport factor 2 (NTF2) domain	Nuclear transport factor 2	Nuclear transport factor 2 (NTF-2)	Other	0.000523
KAF25_008402	1608483	1610217	1735	-	Ribosomal protein L7Ae/L30e/S12e/Gadd45 family	Ribosomal protein L7Ae/L30e/S12e/Gadd45	60S ribosomal protein L8 (L4) (L7A)	Other	0.000595
KAF25_008391	1610359	1611534	1176	+	Zinc-ribbon; PP-loop family	Cytoplasmic tRNA 2-thiolation protein 1, C-terminal; tRNA(Ile)-lysidine/2-thiocytidine synthase, N-terminal	Cytoplasmic tRNA 2-thiolation protein 1 (EC 2.7.7.-) (Cytoplasmic tRNA adenylyltransferase 1)	Other	0.00071
KAF25_008392	1612563	1616686	4124	+	MYST family zinc finger domain; PHD-finger; MOZ/SAS family	MYST, zinc finger domain; Zinc finger, PHD-finger; Histone acetyltransferase domain, MYST-type	Histone acetyltransferase mst2 (EC 2.3.1.48)	Other	0.000905
KAF25_008403	1616711	1618020	1310	-				Other	0.000734
KAF25_008393	1618312	1621032	2721	+	Fungal Zn(2)-Cys(6) binuclear cluster domain	Zn(2)-C6 fungal-type DNA-binding domain		Other	0.00202
KAF25_008394	1622449	1623831	1383	+				Other	0.006536
KAF25_008404	1623143	1631034	7892	-	Nuclear protein 96; Nucleoporin autopeptidase; Nucleoporin FG repeat region	Nuclear protein 96; Peptidase S59, nucleoporin; Nucleoporin FG repeat	Nucleoporin NUP145 (EC 3.4.21.-) (Nuclear pore protein NUP145) [Cleaved into: Nucleoporin NUP145N (N-NUP145); Nucleoporin NUP145C (C-NUP145)]	Other	0.004501
KAF25_008405	1631979	1636362	4384	-	ENTH domain; Domain of unknown function (DUF1720)	ENTH domain; Domain of unknown function DUF1720	Epsin-1	Other	0.001176
KAF25_008395	1632200	1632862	663	+	EF-hand domain pair	EF-hand domain	Cell division control protein 31 (Nuclear pore protein CDC31) (Nucleoporin CDC31)	Other	0.00122
KAF25_008406	1636964	1640385	3422	-				Other	0.000556
KAF25_008407	1641489	1643014	1526	-	Mitochondrial carrier protein	Mitochondrial substrate/solute carrier	Mitochondrial 2-oxodicarboxylate carrier 2	Other	0.005675
KAF25_008396	1643156	1650708	7553	+	Ankyrin repeats (many copies); Regulator of chromosome condensation (RCC1) repeat; BTB/POZ domain	BTB/POZ domain	BTB/POZ domain-containing protein 1	Other	0.00079
KAF25_008397	1650830	1659113	8284	+	Autophagy-related protein 13; VHS domain; GAT domain; SH3 domain	Autophagy-related protein 13, N-terminal; VHS domain; GAT domain; SH3 domain	Autophagy-related protein 13	Other	0.00145
KAF25_008408	1659271	1662224	2954	-	Fungal trichothecene efflux pump (TRI12)	Major facilitator transporter Str1/Tri12-like	Trichothecene efflux pump TRI12 (Core trichothecene cluster (CTC) protein 12)	Other	0.002113
KAF25_008409	1663682	1665290	1609	-			Pathogenicity cluster 5 protein d	Signal Peptide (Sec/SPI)	0.972912	(+)	2.60914	(+)	2.61618
KAF25_008410	1667041	1668978	1938	-	S1/P1 Nuclease	S1/P1 nuclease	Nuclease S1 (EC 3.1.30.1) (Deoxyribonuclease S1) (Endonuclease S1) (Single-stranded-nucleate endonuclease)	Signal Peptide (Sec/SPI)	0.919385
KAF25_008398	1668899	1671504	2606	+	PQ loop repeat	PQ-loop repeat	Probable vacuolar amino acid transporter YPQ3 (PQ-loop repeat-containing protein 3) (Protein RTC2) (Restriction of telomere capping protein 2)	Other	0.031943
KAF25_008399	1671652	1676534	4883	+	Semialdehyde dehydrogenase, NAD binding domain; Semialdehyde dehydrogenase, dimerisation domain	Semialdehyde dehydrogenase, NAD-binding; Semialdehyde dehydrogenase, dimerisation domain	Probable aspartate-semialdehyde dehydrogenase (ASA dehydrogenase) (ASADH) (EC 1.2.1.11) (Aspartate-beta-semialdehyde dehydrogenase)	Other	0.004485
KAF25_008411	1673548	1675804	2257	-	PA domain; Ring finger domain	PA domain; Zinc finger, RING-type	E3 ubiquitin-protein ligase RNF13 (EC 2.3.2.27) (RING finger protein 13) (RING-type E3 ubiquitin transferase RNF13)	Signal Peptide (Sec/SPI)	0.886183
KAF25_008412	1676875	1679896	3022	-				Other	0.000414
KAF25_008400	1680112	1680963	852	+			Kinetochore protein Sos7 (Suppressor of spc7 protein)	Other	0.000291
KAF25_008424	1687287	1688959	1673	-				Other	0.000476
KAF25_008413	1694387	1700176	5790	+	Etoposide-induced protein 2.4 (EI24)		Outer spore wall protein RRT8 (Regulator of rDNA transcription protein 8)	Other	0.001479
KAF25_008425	1696283	1697771	1489	-	Lanthionine synthetase C-like protein	Lanthionine synthetase C-like	LanC-like protein 3 homolog	Other	0.00082
KAF25_008414	1701995	1709550	7556	+	L-rhamnose mutarotase	Rhamnose/fucose mutarotase	L-rhamnose mutarotase (EC 5.1.3.32) (Rhamnose 1-epimerase) (Type-3 mutarotase)	Signal Peptide (Sec/SPI)	0.97929
KAF25_008426	1708850	1714384	5535	-				Other	0.001454
KAF25_008427	1716229	1721600	5372	-	Carboxyl transferase domain	Acetyl-CoA carboxylase	Probable methylcrotonoyl-CoA carboxylase beta chain, mitochondrial (MCCase subunit beta) (EC 6.4.1.4) (3-methylcrotonyl-CoA carboxylase 2) (3-methylcrotonyl-CoA carboxylase non-biotin-containing subunit) (3-methylcrotonyl-CoA:carbon dioxide ligase subunit beta)	Other	0.000408
KAF25_008415	1718592	1719967	1376	+	Acyl-CoA dehydrogenase, middle domain; Acyl-CoA dehydrogenase, C-terminal domain; Acyl-CoA dehydrogenase, N-terminal domain	Acyl-CoA oxidase/dehydrogenase, central domain; Acyl-CoA dehydrogenase/oxidase C-terminal; Acyl-CoA dehydrogenase/oxidase, N-terminal	Isovaleryl-CoA dehydrogenase, mitochondrial (IVD) (EC 1.3.8.4)	Other	0.000544
KAF25_008416	1722028	1724361	2334	+	Enoyl-(Acyl carrier protein) reductase		D-arabinitol 2-dehydrogenase [ribulose-forming] (ARDH) (EC 1.1.1.250)	Other	0.002913
KAF25_008417	1727270	1737249	9980	+				Other	0.001712
KAF25_008428	1732131	1736714	4584	-				Other	0.000436
KAF25_008429	1738140	1741854	3715	-				Other	0.002259
KAF25_008418	1742486	1746569	4084	+	PHD-finger	Zinc finger, PHD-finger	Putative histone deacetylase complex subunit cti6	Other	0.000711
KAF25_008430	1745425	1746345	921	-	50S ribosome-binding GTPase	GTP binding domain	Mitochondrial GTPase 1	Other	0.000616
KAF25_008419	1746766	1748844	2079	+	HCO3- transporter family	Bicarbonate transporter, C-terminal	Putative transporter C543.05c	Other	0.000485	(+)	1.2963	(+)	1.28193
KAF25_008420	1749105	1752503	3399	+	short chain dehydrogenase	Short-chain dehydrogenase/reductase SDR	15-hydroxyprostaglandin dehydrogenase [NAD(+)] (15-PGDH) (EC 1.1.1.141) (Prostaglandin dehydrogenase 1)	Other	0.001453
KAF25_008431	1751170	1751892	723	-				Other	0.004154
KAF25_008432	1752938	1758806	5869	-	Phosphoinositide 3-kinase family, accessory domain (PIK domain); Phosphoinositide 3-kinase C2; Phosphatidylinositol 3- and 4-kinase	Phosphoinositide 3-kinase, accessory (PIK) domain; Phosphatidylinositol 3-kinase, C2 domain; Phosphatidylinositol 3-/4-kinase, catalytic domain	Phosphatidylinositol 3-kinase catalytic subunit type 3 (PI3-kinase type 3) (PI3K type 3) (PtdIns-3-kinase type 3) (EC 2.7.1.137) (Phosphoinositide-3-kinase class 3)	Other	0.001131
KAF25_008421	1754171	1755495	1325	+	Zinc-binding dehydrogenase	Alcohol dehydrogenase, C-terminal	Enoyl-[acyl-carrier-protein] reductase, mitochondrial (EC 1.3.1.104) (2-enoyl thioester reductase)	Other	0.00213
KAF25_008422	1760039	1761155	1117	+				Other	0.000787
KAF25_008433	1761416	1762539	1124	-	Domain of unknown function (DUF4336)	Protein of unknown function DUF4336		Other	0.000351
KAF25_008434	1766128	1768426	2299	-	Nse4 C-terminal; Binding domain of Nse4/EID3 to Nse3-MAGE	Non-structural maintenance of chromosome element 4, C-terminal; Nse4/EID protein, Nse3/MAGE-binding domain	Non-structural maintenance of chromosome element 4 (Non-SMC element 4) (DNA repair protein rad62)	Other	0.000651
KAF25_008435	1768907	1770763	1857	-	Ferric reductase like transmembrane component; FAD-binding domain; Ferric reductase NAD binding domain	Ferric reductase transmembrane component-like domain; FAD-binding 8; Ferric reductase, NAD binding domain	Ferric reductase transmembrane component 3 (EC 1.16.1.9) (Ferric-chelate reductase 3)	Other	0.002448
KAF25_008436	1774173	1776185	2013	-	Methyltransferase TYW3	tRNA wybutosine-synthesizing protein	tRNA wybutosine-synthesizing protein 3 (tRNA-yW-synthesizing protein 3) (EC 2.1.1.282) (tRNA(Phe) 7-((3-amino-3-carboxypropyl)-4-demethylwyosine(37)-N(4))-methyltransferase)	Other	0.002165
KAF25_008423	1774183	1774780	598	+	Protein of Unknown function (DUF1690)	Protein of unknown function DUF1690	MICOS complex subunit mic19	Other	0.000379
KAF25_008437	1776529	1777479	951	-	Phosphoadenosine phosphosulfate reductase family	Phosphoadenosine phosphosulphate reductase	Phosphoadenosine phosphosulfate reductase (EC 1.8.4.8) (3'-phosphoadenylylsulfate reductase) (PAPS reductase, thioredoxin dependent) (PAdoPS reductase)	Other	0.001127
KAF25_008439	1779691	1781133	1443	+	haloacid dehalogenase-like hydrolase		Phosphoserine phosphatase (PSP) (PSPase) (EC 3.1.3.3) (O-phosphoserine phosphohydrolase)	Other	0.000734
KAF25_008438	1781621	1783872	2252	-			Uncharacterized protein C3H7.08c	Other	0.014998
KAF25_008440	1784021	1790102	6082	+	ABC transporter; DHHC palmitoyltransferase; Chromo (CHRromatin Organisation MOdifier) domain	ABC transporter-like; Palmitoyltransferase, DHHC domain; Chromo domain	[NU+] prion formation protein 1	Other	0.001605
KAF25_008454	1790357	1793281	2925	-	Glycosyl transferase family group 2	Glycosyltransferase 2-like		Other	0.001492	(+)	2.89685
KAF25_008455	1797037	1798977	1941	-	Glycosyl hydrolases family 16	Glycoside hydrolase family 16	Beta-1,3-glucan-binding protein (GBP)	Other	0.007266
KAF25_008441	1801426	1802762	1337	+	Fasciclin domain	FAS1 domain	Fasciclin-like arabinogalactan protein ARB_02922	Signal Peptide (Sec/SPI)	0.919087
KAF25_008456	1807104	1810058	2955	-	RNA recognition motif. (a.k.a. RRM, RBD, or RNP domain)	RNA recognition motif domain	Serine/arginine-rich splicing factor SR45 (At-SR45) (AtSR45) (Serine/arginine-rich ribonucleoprotein 1)	Other	0.001071	(+)	1.08227	(+)	1.07845
KAF25_008457	1811858	1813441	1584	-	NAT, N-acetyltransferase, of N-acetylglutamate synthase; Amino acid kinase family	Vertebrate-like NAGS Gcn5-related N-acetyltransferase (GNAT) domain; Aspartate/glutamate/uridylate kinase	Protein arg-6, mitochondrial [Cleaved into: N-acetyl-gamma-glutamyl-phosphate reductase (EC 1.2.1.38) (N-acetyl-glutamate semialdehyde dehydrogenase) (NAGSA dehydrogenase); Acetylglutamate kinase (EC 2.7.2.8) (N-acetyl-L-glutamate 5-phosphotransferase) (NAG kinase) (AGK)]	Other	0.001514
KAF25_008458	1813667	1816064	2398	-	Synaptobrevin	Synaptobrevin	Synaptobrevin homolog 1	Other	0.000476
KAF25_008442	1817822	1821066	3245	+	Fungal Zn(2)-Cys(6) binuclear cluster domain	Zn(2)-C6 fungal-type DNA-binding domain	Nitrogen assimilation transcription factor nirA	Other	0.000198
KAF25_008443	1822244	1825875	3632	+	Glycosyl hydrolase family 76	Glycoside hydrolase, family 76	Mannan endo-1,6-alpha-mannosidase DCW1 (EC 3.2.1.101) (Defective cell wall 1) (Endo-alpha-1->6-D-mannanase DCW1) (GPI-anchored protein 51)	Signal Peptide (Sec/SPI)	0.991068
KAF25_008459	1825308	1826234	927	-	NmrA-like family	NmrA-like domain	NmrA-like family domain-containing protein DDB_G0286605	Other	0.019782
KAF25_008444	1826458	1831978	5521	+	Type I phosphodiesterase / nucleotide pyrophosphatase; Fungal Zn(2)-Cys(6) binuclear cluster domain	Type I phosphodiesterase/nucleotide pyrophosphatase/phosphate transferase; Zn(2)-C6 fungal-type DNA-binding domain	Uncharacterized pyrophosphatase/phosphodiesterase C725.05c (EC 3.-.-.-)	Other	0.002236
KAF25_008445	1832634	1836449	3816	+	SNF2 family N-terminal domain; Helicase conserved C-terminal domain; Zinc finger, C3HC4 type (RING finger)	SNF2-related, N-terminal domain; Helicase, C-terminal;	Uncharacterized ATP-dependent helicase C17A2.12 (EC 3.6.4.-)	Other	0.000266
KAF25_008460	1837030	1839035	2006	-	Subunit 17 of Mediator complex	Mediator complex, subunit Med17	Mediator of RNA polymerase II transcription subunit 17 (Mediator complex subunit 17)	Other	0.000449
KAF25_008461	1839393	1841962	2570	-			Calcium channel YVC1 (TRP homolog) (Yeast vacuolar conductance protein 1)	Other	0.001269
KAF25_008446	1845682	1852650	6969	+	AMP-binding enzyme	AMP-dependent synthetase/ligase	Acyl-CoA synthetase FUM16 (EC 6.2.1.-) (Fumonisin biosynthesis cluster protein 16) (Long-chain-fatty-acid--CoA ligase FUM16)	Other	0.000996
KAF25_008462	1849072	1852301	3230	-	Ubiquitin carboxyl-terminal hydrolase; Rhodanese-like domain	Peptidase C19, ubiquitin carboxyl-terminal hydrolase; Rhodanese-like domain	Ubiquitin carboxyl-terminal hydrolase 4 (EC 3.4.19.12) (Deubiquitinating enzyme 4) (Ubiquitin thioesterase 4) (Ubiquitin-specific-processing protease 4)	Other	0.000759
KAF25_008447	1852954	1856379	3426	+	VHS domain; Ubiquitin interaction motif; FYVE zinc finger	VHS domain; Ubiquitin interacting motif; FYVE zinc finger	Vacuolar protein sorting-associated protein 27	Other	0.001316
KAF25_008448	1856572	1857377	806	+	Histidine phosphatase superfamily (branch 1)	Histidine phosphatase superfamily, clade-1	Phosphoglycerate mutase-like protein (AtPGM)	Other	0.001434
KAF25_008463	1858571	1859091	521	-				Other	0.001358
KAF25_008449	1861135	1862955	1821	+	FGGY family of carbohydrate kinases, N-terminal domain; FGGY family of carbohydrate kinases, C-terminal domain	Carbohydrate kinase, FGGY, N-terminal; Carbohydrate kinase, FGGY, C-terminal	Probable glycerol kinase (GK) (Glycerokinase) (EC 2.7.1.30) (ATP:glycerol 3-phosphotransferase)	Other	0.001122
KAF25_008450	1869642	1873865	4224	+	Hsp70 protein	Heat shock protein 70 family	Heat shock 70 kDa protein 12B	Other	0.000637
KAF25_008464	1873846	1877290	3445	-			Ankyrin repeat-containing protein YGL242C	Other	0.00069
KAF25_008451	1874901	1876191	1291	+	Thaumatin family	Thaumatin family	Thaumatin-like protein 1 (AtTLP1)	Other	0.361436
KAF25_008452	1877867	1878259	393	+	Transcription factor S-II (TFIIS); RNA polymerases M/15 Kd subunit	Zinc finger, TFIIS-type; DNA-directed RNA polymerase, M/15kDa subunit	DNA-directed RNA polymerase III subunit RPC10 (RNA polymerase III subunit C10) (DNA-directed RNA polymerases III 12.5 kDa polypeptide) (RNA polymerase III subunit C11)	Other	0.093517
KAF25_008465	1878567	1879012	446	-	SOH1	Mediator complex, subunit Med31	Mediator of RNA polymerase II transcription subunit 31 (Mediator complex subunit 31)	Other	0.001368
KAF25_008453	1879497	1880531	1035	+	Calcineurin-like phosphoesterase	Calcineurin-like phosphoesterase domain, ApaH type	Metallophosphoesterase domain-containing protein 1 (EC 3.1.-.-) (Adult brain protein 239) (239AB)	Other	0.000801
KAF25_008466	1880783	1881781	999	-	CFEM domain	Extracellular membrane protein, CFEM domain		Signal Peptide (Sec/SPI)	0.996155
KAF25_008467	1883778	1885900	2123	-	Phosphatidylinositol N-acetylglucosaminyltransferase	Phosphatidylinositol N-acetylglucosaminyltransferase subunit C	Phosphatidylinositol N-acetylglucosaminyltransferase GPI2 subunit (EC 2.4.1.198)	Other	0.000826
KAF25_008468	1888168	1890848	2681	+				Other	0.001646
KAF25_008475	1890725	1895983	5259	-	Zinc-ribbon, C4HC2 type; WD domain, G-beta repeat	WD40 repeat	Uncharacterized RWD, RING finger and WD repeat-containing protein C11E3.05	Other	0.001009
KAF25_008469	1896228	1899222	2995	+	Ubiquitin-conjugating enzyme	Ubiquitin-conjugating enzyme E2	Ubiquitin-conjugating enzyme E2 35 (EC 2.3.2.23) (E2 ubiquitin-conjugating enzyme 35) (Ubiquitin carrier protein 35)	Other	0.001405
KAF25_008476	1898137	1899147	1011	-	alpha/beta hydrolase fold	Alpha/beta hydrolase fold-3	AB hydrolase superfamily protein B1A11.02 (EC 3.-.-.-)	Other	0.000901
KAF25_008477	1899208	1900811	1604	-	ATP synthase D chain, mitochondrial (ATP5H)	ATP synthase, F0 complex, subunit D, mitochondrial	ATP synthase subunit d, mitochondrial	Other	0.000369
KAF25_008478	1901397	1903527	2131	-	HYPK UBA domain; Ribosomal protein L14; NAC domain	Nascent polypeptide-associated complex subunit alpha-like, UBA domain; Ribosomal protein L14e domain; Nascent polypeptide-associated complex NAC domain	Nascent polypeptide-associated complex subunit alpha (NAC-alpha) (Alpha-NAC)	Other	0.000844
KAF25_008479	1903680	1904834	1155	-				Other	0.000853	(+)	2.28662	(+)	2.2767
KAF25_008470	1905569	1906498	930	+	Protein of unknown function (DUF1687)	Putative redox protein Fmp46	Putative redox protein fmp46, mitochondrial (EC 1.-.-.-)	Other	0.000665
KAF25_008471	1906789	1914124	7336	+				Other	0.001205	(+)	2.16518
KAF25_008480	1913341	1914069	729	-	Mitochondrial ribosomal protein L51 / S25 / CI-B8 domain	Ribosomal protein/NADH dehydrogenase domain	NADH-ubiquinone oxidoreductase 10.5 kDa subunit (Complex I) (CI)	Other	0.000577
KAF25_008472	1914282	1915387	1106	+	Mitochondrial pyruvate carriers	Mitochondrial pyruvate carrier	Probable mitochondrial pyruvate carrier 2 (MPC2)	Other	0.00128
KAF25_008481	1914899	1922776	7878	-	CNH domain; RhoGEF domain; Pleckstrin homology domain	Citron homology (CNH) domain; Dbl homology (DH) domain; Pleckstrin homology domain 5	Rho1 guanine nucleotide exchange factor 3 (Lethal at division protein 1)	Other	0.002123
KAF25_008473	1924028	1925128	1101	+	alpha/beta hydrolase fold	Alpha/beta hydrolase fold-3	AB hydrolase superfamily protein C1039.03 (EC 3.-.-.-)	Other	0.000602
KAF25_008482	1925348	1926360	1013	-	RTA1 like protein	RTA-like protein	Efflux pump himE (Himeic acid A biosynthesis cluster protein E)	Other	0.000765
KAF25_008483	1927259	1936175	8917	-	alpha/beta hydrolase fold; RhoGEF domain; Pleckstrin homology domain; CNH domain; Domain found in Dishevelled, Egl-10, and Pleckstrin (DEP)	Alpha/beta hydrolase fold-1; Dbl homology (DH) domain; Pleckstrin homology domain 5; Citron homology (CNH) domain; DEP domain	Rho1 guanine nucleotide exchange factor 1	Other	0.025447
KAF25_008474	1936812	1937970	1159	+	ATP synthase subunit C	V-ATPase proteolipid subunit C-like domain	V-type proton ATPase 16 kDa proteolipid subunit 2 (V-ATPase 16 kDa proteolipid subunit 2) (Proteolipid protein vma-11) (Vacuolar proton pump 16 kDa proteolipid subunit 2)	Other	0.019381
KAF25_008484	1937765	1941948	4184	-				Other	0.00284
KAF25_008493	1942588	1945095	2508	+	Major Facilitator Superfamily	Major facilitator superfamily	Uncharacterized transporter C460.03	Other	0.001435
KAF25_008494	1945617	1947836	2220	+	N terminus of Rad21 / Rec8 like protein	Rad21/Rec8-like protein, N-terminal	Meiotic recombination protein rec8 (Cohesin rec8)	Other	0.00798
KAF25_008485	1948112	1950000	1889	-	GDP dissociation inhibitor	GDP dissociation inhibitor	Rab proteins geranylgeranyltransferase component A (Rab escort protein) (REP)	Other	0.007793
KAF25_008486	1950487	1951488	1002	-	3' exoribonuclease family, domain 1	Exoribonuclease, phosphorolytic domain 1	Exosome complex component rrp43 (Ribosomal RNA-processing protein 43)	Other	0.00091
KAF25_008495	1953977	1956598	2622	+	FAD-binding domain; Ferric reductase like transmembrane component; Ferric reductase NAD binding domain	FAD-binding 8; Ferric reductase transmembrane component-like domain; Ferric reductase, NAD binding domain	Ferric/cupric reductase transmembrane component 7 (EC 1.16.1.9) (Ferric-chelate reductase 7)	Other	0.001883
KAF25_008496	1957294	1959040	1747	+				Other	0.00133
KAF25_008487	1958269	1958722	454	-	MoaE protein	Molybdopterin biosynthesis MoaE	Molybdopterin synthase catalytic subunit (EC 2.8.1.12) (Common component for nitrate reductase and xanthine dehydrogenase protein H) (Molybdenum cofactor synthesis protein 2 large subunit) (Molybdenum cofactor synthesis protein 2B) (MOCS2B)	Other	0.000731
KAF25_008497	1959348	1962457	3110	+	G-patch domain; Zn-finger in Ran binding protein and others	G-patch domain; Zinc finger, RanBP2-type	Uncharacterized RNA-binding protein C57A7.13	Other	0.001467
KAF25_008488	1962490	1964473	1984	-	Eukaryotic aspartyl protease	Peptidase family A1 domain	Probable aspartic-type endopeptidase OPSB (EC 3.4.23.-)	Signal Peptide (Sec/SPI)	0.966694
KAF25_008489	1965139	1972201	7063	-	PH domain; Oxysterol-binding protein; Ankyrin repeat; Thioesterase-like superfamily; Ankyrin repeats (many copies)	Pleckstrin homology domain; Oxysterol-binding protein; Ankyrin repeat;	Oxysterol-binding protein homolog C2F12.05c	Other	0.000433
KAF25_008490	1973874	1976688	2815	-			Endochitinase A1 (EC 3.2.1.14) (Chitinase A1)	Other	0.006613
KAF25_008491	1978806	1979849	1044	-	Pirin	Pirin, N-terminal domain	Putative quercetin 2,3-dioxygenase PA1210 (Putative quercetinase) (EC 1.13.11.24) (Pirin-like protein PA1210)	Other	0.197257
KAF25_008498	1981366	1988639	7274	+	Protein of unknown function (DUF3433)	Protein of unknown function DUF3433		Other	0.002371	(+)	1.12574	(+)	1.06271
KAF25_008492	1986091	1987146	1056	-				Other	0.00028
KAF25_008510	1991853	1998821	6969	-	Magnesium transporter NIPA	Magnesium transporter NIPA	Probable magnesium transporter NIPA8	Other	0.122892
KAF25_008499	1992179	1995599	3421	+				Signal Peptide (Sec/SPI)	0.770679			(+)	1.42603
KAF25_008500	1999271	2002744	3474	+	ATP synthase (E/31 kDa) subunit	V-type ATPase subunit E	V-type proton ATPase subunit E (V-ATPase subunit E) (V-ATPase 26 kDa subunit) (Vacuolar proton pump subunit E)	Other	0.000333
KAF25_008511	2000533	2002472	1940	-				Other	0.000421
KAF25_008501	2006749	2012927	6179	+	Phospholipid-translocating P-type ATPase C-terminal; Phospholipid-translocating ATPase N-terminal; Cation transport ATPase (P-type)	P-type ATPase, C-terminal; P-type ATPase, N-terminal;	Phospholipid-transporting ATPase DNF1 (EC 7.6.2.1) (Flippase DNF1)	Other	0.001036
KAF25_008502	2013029	2015525	2497	+	Aldehyde dehydrogenase family	Aldehyde dehydrogenase domain	Putative aldehyde dehydrogenase-like protein YHR039C (EC 1.2.1.-) (Meiotic sister-chromatid recombination protein 7)	Other	0.001085	(+)	2.17515	(+)	2.13534
KAF25_008512	2015741	2018483	2743	-	Helicase conserved C-terminal domain; DEAD/DEAH box helicase	Helicase, C-terminal; DEAD/DEAH box helicase domain	ATP-dependent RNA helicase ded1 (EC 3.6.4.13)	Other	0.001678
KAF25_008513	2019064	2020727	1664	-	Rix1 complex component involved in 60S ribosome maturation	Pre-rRNA-processing protein Ipi1, N-terminal	Pre-rRNA-processing protein IPI1	Other	0.000617
KAF25_008503	2020799	2023504	2706	+	Roadblock/LC7 domain	Roadblock/LAMTOR2 domain	Dynein light chain roadblock-type 1 (Bithoraxoid-like protein) (BLP) (robl/LC7-like protein) (Dynein light chain 2A, cytoplasmic) (Dynein-associated protein Km23)	Other	0.000424
KAF25_008504	2023935	2027928	3994	+				Other	0.00071
KAF25_008505	2028475	2029378	904	+	Uncharacterised protein family (UPF0139)	Uncharacterised protein family UPF0139	Uncharacterized protein YPR063C	Other	0.003976
KAF25_008506	2029877	2036079	6203	+	Helicase conserved C-terminal domain; SNF2 family N-terminal domain	Helicase, C-terminal; SNF2-related, N-terminal domain	Uncharacterized ATP-dependent helicase C582.10c (EC 3.6.4.-)	Other	0.002406
KAF25_008514	2029887	2037783	7897	-	Phosphoenolpyruvate carboxykinase	Phosphoenolpyruvate carboxykinase, ATP-utilising	Phosphoenolpyruvate carboxykinase (ATP) (EC 4.1.1.49) (Acetate utilization protein 6)	Other	0.000364
KAF25_008515	2040653	2044999	4347	-	Elongation factor Tu domain 2; Elongation factor Tu GTP binding domain; Elongation factor Tu C-terminal domain	Translation elongation factor EFTu-like, domain 2; Transcription factor, GTP-binding domain; Translation elongation factor EFTu/EF1A, C-terminal	Eukaryotic peptide chain release factor GTP-binding subunit (ERF-3) (ERF3) (ERF2) (Polypeptide release factor 3) (Translation release factor 3)	Other	0.002443
KAF25_008507	2045228	2050134	4907	+	RanGTP-binding protein	GTP-binding nuclear protein Ran-related	Ran-specific GTPase-activating protein 30 (Ran-binding protein 30) (RANBP30)	Other	0.001539
KAF25_008516	2049061	2050107	1047	-	Cupin-like domain	Cupin-like domain 8	Lysine-specific demethylase 8 (EC 1.14.11.27) (JmjC domain-containing protein 5) (Jumonji domain-containing protein 5)	Other	0.00544
KAF25_008508	2051032	2052136	1105	+	Casein kinase II regulatory subunit	Casein kinase II, regulatory subunit	Casein kinase II subunit beta-1 (CK II beta-1)	Other	0.00273
KAF25_008517	2053418	2058117	4700	-	His Kinase A (phospho-acceptor) domain; Phytochrome region; PAS fold; Histidine kinase-, DNA gyrase B-, and HSP90-like ATPase; Response regulator receiver domain; GAF domain	Signal transduction histidine kinase, dimerisation/phosphoacceptor domain; Phytochrome, central region; PAS fold-2; Histidine kinase/HSP90-like ATPase; Signal transduction response regulator, receiver domain; GAF domain	Cyanobacterial phytochrome B (EC 2.7.13.3)	Other	0.001318
KAF25_008518	2064264	2069283	5020	-	Ketopantoate reductase PanE/ApbA C terminal; Ketopantoate reductase PanE/ApbA	Ketopantoate reductase, C-terminal domain; Ketopantoate reductase, N-terminal domain	2-dehydropantoate 2-reductase (EC 1.1.1.169) (Ketopantoate reductase) (KPR)	Other	0.040144
KAF25_008509	2075478	2076942	1465	+	Copper fist DNA binding domain	Copper fist DNA-binding domain	Copper resistance protein CRF1 (YlCRF1)	Other	0.002058
KAF25_008519	2079459	2082391	2933	-	Fungal specific transcription factor domain; Fungal Zn(2)-Cys(6) binuclear cluster domain	Transcription factor domain, fungi; Zn(2)-C6 fungal-type DNA-binding domain	Uncharacterized transcriptional regulatory protein C320.03	Other	0.000155
KAF25_008520	2085247	2087757	2511	+	Methyltransferase domain	Methyltransferase domain 25	Methyltransferase adrK (EC 2.1.3.-) (Andrastin A biosynthesis cluster protein K)	Other	0.001709	(+)	1.34617	(+)	1.33455
KAF25_008521	2087805	2092032	4228	+	Exonuclease; Ubiquitin carboxyl-terminal hydrolase	Exonuclease, RNase T/DNA polymerase III; PAN2 domain	PAN2-PAN3 deadenylation complex catalytic subunit PAN2 (EC 3.1.13.4) (PAB1P-dependent poly(A)-specific ribonuclease) (Poly(A)-nuclease deadenylation complex subunit 2) (PAN deadenylation complex subunit 2)	Other	0.002652
KAF25_008550	2092315	2095091	2777	+				Other	0.000355
KAF25_008535	2095351	2097015	1665	-				Other	0.000486
KAF25_008536	2097847	2100150	2304	-	Cytochrome c/c1 heme lyase	Cytochrome c/c1 haem-lyase	Holocytochrome-c synthase (EC 4.4.1.17) (Cytochrome c heme lyase) (CCHL)	Other	0.012182
KAF25_008522	2098002	2098633	632	+				Signal Peptide (Sec/SPI)	0.990004
KAF25_008523	2100334	2103048	2715	+	ABC1 family	UbiB domain	ABC1 family protein YPL109C, mitochondrial	Other	0.002021
KAF25_008537	2103181	2105004	1824	-				Other	0.001037
KAF25_008524	2106820	2108195	1376	+			Splicing factor spf30 (Survival of motor neuron-related-splicing factor 30 homolog)	Other	0.000219
KAF25_008538	2107136	2109836	2701	-	NUBPL iron-transfer P-loop NTPase	Flagellum site-determining protein YlxH/ Fe-S cluster assembling factor NBP35	Iron-sulfur protein IND1 (Iron-sulfur protein required for NADH dehydrogenase 1)	Other	0.002266
KAF25_008525	2109981	2112429	2449	+	Apoptosis antagonizing transcription factor; Apoptosis-antagonizing transcription factor, C-terminal	AATF leucine zipper-containing domain; Apoptosis-antagonizing transcription factor, C-terminal	Protein BFR2	Other	0.0007
KAF25_008539	2112447	2116113	3667	-	Fungal Zn(2)-Cys(6) binuclear cluster domain; Fungal specific transcription factor domain	Zn(2)-C6 fungal-type DNA-binding domain; Transcription factor domain, fungi	Transcriptional activator protein acu-15 (Acetate utilization protein 15)	Other	0.001124
KAF25_008526	2116070	2125158	9089	+	Cytochrome P450	Cytochrome P450	Cytochrome P450 94A1 (EC 1.14.-.-) (P450-dependent fatty acid omega-hydroxylase)	Other	0.008224
KAF25_008540	2119114	2120584	1471	-	Chalcone and stilbene synthases, N-terminal domain; Chalcone and stilbene synthases, C-terminal domain	Chalcone/stilbene synthase, N-terminal; Chalcone/stilbene synthase, C-terminal	Stilbene synthase 3 (EC 2.3.1.95) (Resveratrol synthase 3) (RS3) (Trihydroxystilbene synthase 3)	Other	0.01013
KAF25_008541	2123492	2125158	1667	-	BUD22	Bud22 domain	Protein bud22	Other	0.000457
KAF25_008527	2128947	2131984	3038	+	Mitochondrial carrier protein	Mitochondrial substrate/solute carrier	Putative mitochondrial 2-oxoglutarate/malate carrier protein (OGCP) (Mitochondrial carrier 33)	Other	0.000877
KAF25_008542	2133137	2134048	912	-				Other	0.001214
KAF25_008528	2136491	2141380	4890	+	ABC transporter; ABC-2 family transporter protein	ABC transporter-like;	ABC transporter A family member 6 (ABC transporter ABCA.6)	Other	0.002357
KAF25_008543	2141511	2144168	2658	-	Rad4 beta-hairpin domain 2; Rad4 beta-hairpin domain 3; Rad4 beta-hairpin domain 1; Rad4 transglutaminase-like domain	Rad4 beta-hairpin domain 2; Rad4 beta-hairpin domain 3; Rad4 beta-hairpin domain 1; Rad4/PNGase transglutaminase-like fold	DNA repair protein rhp41	Other	0.003366
KAF25_008529	2144316	2146497	2182	+	NAD dependent epimerase/dehydratase family	NAD-dependent epimerase/dehydratase	Putative uncharacterized oxidoreductase C1773.04 (EC 1.1.1.-)	Other	0.002335
KAF25_008544	2148092	2148943	852	-				Other	0.002544
KAF25_008530	2149451	2153433	3983	+	Fungal specific transcription factor domain; Fungal Zn(2)-Cys(6) binuclear cluster domain	Transcription factor domain, fungi; Zn(2)-C6 fungal-type DNA-binding domain	Uncharacterized transcriptional regulatory protein C25B8.11	Other	0.001227
KAF25_008545	2152060	2153145	1086	-	F-box domain	F-box domain		Other	0.000415
KAF25_008546	2153941	2154525	585	-				Other	0.00554
KAF25_008547	2154592	2155356	765	-				Other	0.000309
KAF25_008531	2157121	2158207	1087	+	RNA recognition motif. (a.k.a. RRM, RBD, or RNP domain)	RNA recognition motif domain	Protein vip1	Other	0.101039
KAF25_008548	2158688	2159763	1076	-				Other	0.001254	(+)	1.61924	(+)	1.60309
KAF25_008532	2160079	2161269	1191	+				Other	0.001158
KAF25_008549	2166015	2167409	1395	-				Other	0.001824
KAF25_008533	2171638	2173463	1826	+				Other	0.001653
KAF25_008534	2173539	2179345	5807	+	homogentisate 1,2-dioxygenase	Homogentisate 1,2-dioxygenase	Homogentisate 1,2-dioxygenase (EC 1.13.11.5) (Homogentisate oxygenase) (Homogentisic acid oxidase) (Homogentisicase)	Other	0.001166
KAF25_008563	2183904	2185060	1157	-				Other	0.000657
KAF25_008564	2185649	2191019	5371	-	Integral peroxisomal membrane peroxin	Peroxin domain	Peroxisomal membrane protein PEX30 (Peroxin-30)	Other	0.000469
KAF25_008551	2195725	2198883	3159	+	Glycine cleavage system P-protein	Glycine cleavage system P protein	Putative glycine dehydrogenase (decarboxylating), mitochondrial (EC 1.4.4.2) (Glycine cleavage system P protein) (Glycine decarboxylase) (Glycine dehydrogenase (aminomethyl-transferring))	Other	0.000213
KAF25_008565	2199300	2200137	838	-	Glycine cleavage H-protein	Glycine cleavage system H-protein/Simiate	Glycine cleavage system H protein, mitochondrial	Other	0.001085
KAF25_008566	2200732	2202699	1968	-	Serine hydroxymethyltransferase	Serine hydroxymethyltransferase-like domain	Putative serine hydroxymethyltransferase, mitochondrial (SHMT) (EC 2.1.2.1) (Carnitine biosynthesis protein 2) (Glycine hydroxymethyltransferase) (Serine methylase)	Other	0.000991
KAF25_008552	2202935	2205265	2331	+	Fungal specific transcription factor domain; Fungal Zn(2)-Cys(6) binuclear cluster domain	Fungal transcription factor; Zn(2)-C6 fungal-type DNA-binding domain	Zinc finger protein 1	Other	0.002837
KAF25_008567	2205504	2206372	869	-	Glutamine amidotransferase class-I	Glutamine amidotransferase	Putative glutamine amidotransferase-like protein C13C5.04	Other	0.000827
KAF25_008568	2207617	2208087	471	-				Other	0.004284	(+)	2.49668	(+)	2.48557
KAF25_008553	2212661	2214433	1773	+	Amino acid permease	Amino acid/polyamine transporter I	Choline transport protein	Other	0.0024
KAF25_008554	2215835	2216919	1085	+	NmrA-like family	NmrA-like domain	Bifunctional pinoresinol-lariciresinol reductase 2 (PLR-Tp2) ((+)-lariciresinol reductase) (EC 1.23.1.2) ((+)-pinoresinol reductase) (EC 1.23.1.1) ((-)-pinoresinol reductase) (EC 1.23.1.3)	Other	0.000885
KAF25_008569	2217190	2218941	1752	-	Aldo/keto reductase family	NADP-dependent oxidoreductase domain	Probable voltage-gated potassium channel subunit beta (K(+) channel subunit beta)	Other	0.00122
KAF25_008570	2219158	2221067	1910	-	Fungal Zn(2)-Cys(6) binuclear cluster domain	Zn(2)-C6 fungal-type DNA-binding domain	Probable sucrose utilization protein SUC1	Other	0.009233
KAF25_008571	2221278	2227388	6111	-	Cation transporter/ATPase, N-terminus; E1-E2 ATPase; haloacid dehalogenase-like hydrolase	Cation-transporting P-type ATPase, N-terminal;	Plasma membrane ATPase (EC 7.1.2.1) (Proton pump)	Other	0.00224
KAF25_008572	2228401	2228766	366	-	Protein of unknown function (DUF1304)	Protein of unknown function DUF1304		Other	0.012918
KAF25_008573	2229043	2231652	2610	-	Major Facilitator Superfamily	Major facilitator superfamily	Uncharacterized transporter YIL166C	Other	0.001019
KAF25_008555	2231651	2233025	1375	+	Taurine catabolism dioxygenase TauD, TfdA family	TauD/TfdA-like domain	Alpha-ketoglutarate-dependent dioxygenase oryG (EC 1.14.11.-) (Oryzines biosynthesis cluster protein G)	Other	0.000952
KAF25_008574	2233447	2238200	4754	-	Ribosomal subunit 39S	Ribosomal protein L50, mitochondria		Other	0.008514
KAF25_008575	2238237	2240569	2333	-	DAHP synthetase I family	DAHP synthetase I/KDSA	Phospho-2-dehydro-3-deoxyheptonate aldolase, tyrosine-inhibited (EC 2.5.1.54) (3-deoxy-D-arabino-heptulosonate 7-phosphate synthase) (DAHP synthase) (Phospho-2-keto-3-deoxyheptonate aldolase)	Other	0.002889
KAF25_008556	2238355	2238870	516	+				Signal Peptide (Sec/SPI)	0.997576
KAF25_008557	2242303	2245036	2734	+				Other	0.001268
KAF25_008576	2245013	2247111	2099	-	Cytochrome oxidase c assembly	Cytochrome c oxidase assembly protein COX14		Other	0.000319
KAF25_008558	2248251	2249178	928	+	Ribosomal protein L13e	Ribosomal protein L13e	60S ribosomal protein L13	Other	0.000527
KAF25_008577	2249495	2251579	2085	-				Other	0.00175
KAF25_008559	2252016	2253209	1194	+	Pam16		Mitochondrial import inner membrane translocase subunit TIM16 (Presequence translocated-associated motor subunit PAM16)	Other	0.053068
KAF25_008578	2257992	2260205	2214	-	Biotin-protein ligase, N terminal; Biotin/lipoate A/B protein ligase family	Biotin-protein ligase, N-terminal; Biotinyl protein ligase (BPL) and lipoyl protein ligase (LPL), catalytic domain	Biotin--protein ligase (EC 6.3.4.-) (Biotin apo-protein ligase) [Includes: Biotin--[methylmalonyl-CoA-carboxytransferase] ligase (EC 6.3.4.9); Biotin--[propionyl-CoA-carboxylase [ATP-hydrolyzing]] ligase (EC 6.3.4.10) (Holocarboxylase synthetase) (HCS); Biotin--[methylcrotonoyl-CoA-carboxylase] ligase (EC 6.3.4.11); Biotin--[acetyl-CoA-carboxylase] ligase (EC 6.3.4.15)]	Other	0.027016
KAF25_008560	2261191	2262133	943	+	Mitochondrial genome maintenance MGM101	Mitochondrial genome maintenance protein Mgm101	Mitochondrial genome maintenance protein MGM101	Other	0.003005
KAF25_008579	2262502	2263741	1240	-	TB2/DP1, HVA22 family	TB2/DP1/HVA22-related protein	Receptor expression-enhancing protein 4	Other	0.014801
KAF25_008561	2264826	2267518	2693	+	RTA1 like protein	RTA-like protein	Efflux pump himE (Himeic acid A biosynthesis cluster protein E)	Other	0.001553
KAF25_008562	2275104	2278580	3477	+				Other	0.000735	(+)	2.68548	(+)	2.62993
KAF25_008580	2285685	2286619	935	+				Other	0.000434					NRPS (2285685 - 2314737)
KAF25_008581	2289570	2293109	3540	+	Fungal specific transcription factor domain; Fungal Zn(2)-Cys(6) binuclear cluster domain	Fungal transcription factor; Zn(2)-C6 fungal-type DNA-binding domain	Acriflavine sensitivity control protein acr-2	Other	0.002974	(+)	1.22021	(+)	1.21485	NRPS (2285685 - 2314737)
KAF25_008591	2293537	2295370	1834	-	Cytochrome P450	Cytochrome P450	Cytochrome P450 monooxygenase himC (EC 1.-.-.-) (Himeic acid A biosynthesis cluster protein C)	Other	0.298258					NRPS (2285685 - 2314737)
KAF25_008582	2297881	2301599	3719	+	AMP-binding enzyme	AMP-dependent synthetase/ligase	Putative acyl-CoA synthetase YngI (EC 6.2.1.-)	Other	0.001338					NRPS (2285685 - 2314737)	(+)
KAF25_008592	2301833	2302885	1053	-				Other	0.001924					NRPS (2285685 - 2314737)
KAF25_008593	2304578	2306970	2393	-				Other	0.000506					NRPS (2285685 - 2314737)
KAF25_008594	2307843	2310446	2604	-				Other	0.000889					NRPS (2285685 - 2314737)
KAF25_008595	2311130	2312719	1590	-	Ubiquitin-conjugating enzyme	Ubiquitin-conjugating enzyme E2	Ubiquitin-conjugating enzyme E2 6 (EC 2.3.2.23) (E2 ubiquitin-conjugating enzyme 6) (Ubiquitin carrier protein UBC6) (Ubiquitin-protein ligase UBC6)	Other	0.002083					NRPS (2285685 - 2314737)
KAF25_008583	2312923	2315161	2239	+	Omp85 superfamily domain	Bacterial surface antigen (D15)	SAM50-like protein SPAC17C9.06	Other	0.000823	(+)	1.35014	(+)	1.33822	NRPS (2285685 - 2314737)
KAF25_008584	2318043	2323613	5571	+	ABC-2 type transporter; ABC transporter; CDR ABC transporter; ABC-transporter N-terminal	ABC transporter family G domain; ABC transporter-like; CDR ABC transporter; ABC-transporter N-terminal domain; ABC-2 type transporter	ZEB2-regulated ABC transporter 1	Other	0.000824
KAF25_008596	2324027	2325666	1640	-	Cobalamin-independent synthase, Catalytic domain	Cobalamin-independent methionine synthase MetE, C-terminal/archaeal	Uncharacterized protein YxjH	Other	0.001125
KAF25_008585	2329119	2330546	1428	+	WSC domain	Carbohydrate-binding WSC		Signal Peptide (Sec/SPI)	0.911102
KAF25_008586	2333471	2334800	1330	+	Methyltransferase domain		Methyltransferase pytC (EC 2.1.1.-) (Pyranterreones biosynthesis cluster protein C)	Other	0.000919	(+)	1.22702	(+)	1.19464
KAF25_008597	2335237	2339732	4496	-	ABC transporter; ABC transporter transmembrane region	ABC transporter-like; ABC transporter type 1, transmembrane domain	ABC transporter FGM5 (C64 cluster protein NRPS5) (Fg3_54 cluster protein FGM5) (Fusaoctaxin A biosynthesis cluster protein FGM5)	Other	0.00082
KAF25_008598	2340215	2345580	5366	-	ABC transporter; ABC-transporter N-terminal; CDR ABC transporter; ABC-2 type transporter	ABC transporter-like; ABC-transporter N-terminal domain; CDR ABC transporter; ABC transporter family G domain; ABC-2 type transporter	ABC multidrug transporter atrF	Other	0.000649
KAF25_008599	2346694	2348435	1742	-				Other	0.000468
KAF25_008600	2349007	2350326	1320	-	Lysine methyltransferase	Lysine methyltransferase	UPF0665 family protein C23C4.06c	Other	0.011434
KAF25_008587	2351101	2351832	732	+	Haloacid dehalogenase-like hydrolase	Haloacid dehalogenase-like hydrolase	Pyrimidine 5'-nucleotidase YjjG (EC 3.1.3.5) (House-cleaning nucleotidase) (Non-canonical pyrimidine nucleotide phosphatase) (Nucleoside 5'-monophosphate phosphohydrolase) (dUMP phosphatase)	Other	0.000546
KAF25_008601	2355035	2356294	1260	-				Other	0.001136
KAF25_008588	2368183	2369274	1092	+	Transport and Golgi organisation 2	Transport and Golgi organisation protein 2	Transport and Golgi organization protein 2 homolog	Other	0.007913
KAF25_008589	2370081	2371439	1359	+				Other	0.000494
KAF25_008602	2372151	2374030	1880	-	Transcription factor Tfb2 (p52) C-terminal domain; Transcription factor Tfb2	Transcription factor Tfb2, C-terminal domain; Transcription factor TFIIH subunit p52/Tfb2	General transcription and DNA repair factor IIH subunit TFB2 (TFIIH subunit TFB2) (RNA polymerase II transcription factor B subunit 2)	Other	0.00141
KAF25_008590	2376474	2377807	1334	+				Other	0.002049
KAF25_008603	2377811	2381150	3340	-				Other	0.001179
KAF25_008604	2381980	2384093	2114	-	Deuterolysin metalloprotease (M35) family	Peptidase M35, deuterolysin	Neutral protease 2 homolog MGG_10927 (EC 3.4.24.39) (Deuterolysin MGG_10927)	Signal Peptide (Sec/SPI)	0.992799
KAF25_008605	2387245	2387841	597	+				Signal Peptide (Sec/SPI)	0.653964
KAF25_008621	2388428	2389681	1254	-	Thiolase, N-terminal domain; Thiolase, C-terminal domain	Thiolase, N-terminal; Thiolase, C-terminal	3-ketoacyl-CoA thiolase 2, peroxisomal (EC 2.3.1.16) (Acetyl-CoA acyltransferase 2) (Beta-ketothiolase 2) (Peroxisomal 3-oxoacyl-CoA thiolase 2) (Peroxisome defective protein 1)	Other	0.000643
KAF25_008622	2390234	2391946	1713	-				Other	0.000623
KAF25_008623	2392887	2393300	414	-				Other	0.001081	(+)	3.63475	(+)	3.62399
KAF25_008624	2394239	2397777	3539	-			Leucine-rich repeat-containing protein 40	Other	0.000208	(+)	2.57552	(+)	2.44493
KAF25_008625	2400521	2402154	1634	-	Domain of unknown function (DUF3425)	Protein of unknown function DUF3425		Other	0.064743
KAF25_008606	2402567	2403857	1291	+	short chain dehydrogenase	Short-chain dehydrogenase/reductase SDR	Uncharacterized oxidoreductase C736.13 (EC 1.-.-.-)	Other	0.000605
KAF25_008626	2404755	2408146	3392	-	Dynamin family	Dynamin superfamily	Nuclear GTPase SLIP-GC (EC 3.6.1.-) (Speckled-like pattern in the germinal center)	Other	0.000343
KAF25_008607	2410253	2411416	1164	+				Other	0.00158
KAF25_008608	2412388	2414742	2355	+				Other	0.001931
KAF25_008627	2413902	2414760	859	-	Thioesterase superfamily	Thioesterase domain	Putative esterase C31F10.02 (EC 3.1.2.-)	Other	0.000246
KAF25_008609	2415394	2419004	3611	+	Dolichol-phosphate mannosyltransferase subunit 3 (DPM3)	Dolichol-phosphate mannosyltransferase subunit 3	Dolichol-phosphate mannosyltransferase subunit 3 (Dolichol-phosphate mannose synthase subunit 3) (DPM synthase subunit 3) (Dolichyl-phosphate beta-D-mannosyltransferase subunit 3) (Mannose-P-dolichol synthase subunit 3) (MPD synthase subunit 3)	Other	0.057514
KAF25_008628	2416096	2418737	2642	-				Other	0.001125
KAF25_008610	2419513	2420202	690	+	Oxidoreductase-like protein, N-terminal	Oxidoreductase-like, N-terminal	UPF0651 protein YPL107W, mitochondrial	Other	0.002643
KAF25_008629	2421741	2423102	1362	-	Phosphoribosyl transferase domain	Phosphoribosyltransferase domain	Xanthine phosphoribosyltransferase 1 (XPRT) (EC 2.4.2.-)	Other	0.000734
KAF25_008611	2424261	2427652	3392	+	Hint-domain; von Willebrand factor type A domain; VWA / Hh protein intein-like	Vint domain; von Willebrand factor, type A; VWA-Hint protein, Vwaint domain		Other	0.008137
KAF25_008630	2429248	2430636	1389	-	Transcriptional activator of glycolytic enzymes	Transcription activator GCR1-like domain		Other	0.000246
KAF25_008631	2431321	2432262	942	-				Other	0.001208
KAF25_008612	2436154	2438492	2339	+	FAD-binding domain; Ferric reductase like transmembrane component; Ferric reductase NAD binding domain	FAD-binding 8; Ferric reductase transmembrane component-like domain; Ferric reductase, NAD binding domain	Ferric reductase transmembrane component 4 (EC 1.16.1.9) (Ferric-chelate reductase 4)	Other	0.001017
KAF25_008613	2439602	2440637	1036	+				Other	0.000762
KAF25_008614	2442231	2444597	2367	+	Acetyl-CoA hydrolase/transferase N-terminal domain; Acetyl-CoA hydrolase/transferase C-terminal domain	Acetyl-CoA hydrolase/transferase; Acetyl-CoA hydrolase/transferase C-terminal domain	Acetyl-CoA hydrolase (EC 3.1.2.1) (Acetate utilization protein) (Acetyl-CoA deacylase) (Acetyl-CoA acylase)	Other	0.001214
KAF25_008615	2446746	2448093	1348	+	Cellulase (glycosyl hydrolase family 5)	Glycoside hydrolase, family 5	Probable glucan endo-1,6-beta-glucosidase B (EC 3.2.1.75) (Beta-1,6-glucanase B) (Endo-1,6-beta-D-glucanase B) (Endo-1,6-beta-glucanase B)	Signal Peptide (Sec/SPI)	0.776766
KAF25_008632	2448349	2449983	1635	-	Major Facilitator Superfamily	Major facilitator superfamily	MFS transporter PfmaC (Conidial pigment biosynthesis cluster protein B)	Other	0.001295	(+)	1.03665	(+)	1.00354
KAF25_008616	2450458	2451785	1328	+	Taurine catabolism dioxygenase TauD, TfdA family	TauD/TfdA-like domain	Alpha-ketoglutarate-dependent dioxygenase cnsP (EC 1.14.11.-) (Communesin biosynthesis cluster protein P)	Other	0.00098
KAF25_008633	2452607	2453521	915	-	Alpha/beta hydrolase family	Alpha/beta hydrolase fold-1		Other	0.001027
KAF25_008617	2455435	2458589	3155	+	HNH endonuclease; Glycosyl hydrolase family 7	HNH nuclease; Glycoside hydrolase, family 7	Endoglucanase type C (EC 3.2.1.4) (Cellulase) (Endo-1,4-beta-glucanase) (Endoglucanase I) (EG I)	Signal Peptide (Sec/SPI)	0.999596
KAF25_008618	2460360	2463907	3548	+	Haem-containing dehydratase; Glycosyl hydrolase family 71	Haem-containing dehydratase; Glycoside hydrolase family 71	Mutanase Pc12g07500 (EC 3.2.1.59) (Endo-1,3-alpha-glucanase Pc12g07500) (Glucan endo-1,3-alpha-glucosidas Pc12g07500)	Other	0.081097
KAF25_008634	2467442	2468416	975	-				Other	0.001997
KAF25_008619	2472347	2472784	438	+				Signal Peptide (Sec/SPI)	0.999269
KAF25_008635	2473085	2478096	5012	-	Glycosyl transferase family 64 domain	Glycosyl transferase 64 domain	Exostosin-2 homolog (EC 2.4.1.223) (EC 2.4.1.224) (EC 2.4.1.225) (Glucuronyl-galactosyl-proteoglycan 4-alpha-N- acetylglucosaminyltransferase) (GlcNAc transferase I) (GlcNAcT-I) (Glucuronyl-galactosyl-proteoglycan/Glucuronosyl-N-acetylglucosaminyl-proteoglycan 4-alpha-N-acetylglucosaminyltransferase) (GlcAT-II) (GlcNAc transferase II) (GlcNAcT-II) (Glucuronyl transferase II) (Multiple exostoses h…	Other	0.001445
KAF25_008620	2479476	2480843	1368	+	Triose-phosphate Transporter family	Sugar phosphate transporter domain	Probable sugar phosphate/phosphate translocator At5g25400	Other	0.001057
KAF25_008636	2483111	2484020	910	-				Other	0.006519
KAF25_008637	2484826	2490967	6142	+	NACHT domain	NACHT nucleoside triphosphatase	Vegetative incompatibility protein HET-E-1	Other	0.001059
KAF25_008651	2490425	2490799	375	-	Cupin domain	Cupin 2, conserved barrel	Uncharacterized protein YdbB	Other	0.001658
KAF25_008652	2493507	2499573	6067	-	Ankyrin repeats (many copies); Ankyrin repeats (3 copies)	Ankyrin repeat-containing domain	Ankyrin-1 (ANK-1) (Erythrocyte ankyrin)	Other	0.000283
KAF25_008653	2500116	2501006	891	-				Other	0.00062
KAF25_008638	2501504	2505373	3870	+	Subtilase family	Peptidase S8/S53 domain		Other	0.000511
KAF25_008639	2506367	2508394	2028	+	Major Facilitator Superfamily	Major facilitator superfamily	UNC93-like protein C922.05c	Signal Peptide (Sec/SPI)	0.993823
KAF25_008640	2508845	2509452	608	+	EthD domain	EthD domain	Dehydratase aurZ (EC 1.-.-.-) (Aurofusarin biosynthesis cluster protein Z) (Gibberella pigment protein 6)	Signal Peptide (Sec/SPI)	0.996917
KAF25_008654	2509518	2510843	1326	-	alpha/beta hydrolase fold	Alpha/beta hydrolase fold-3	Esterase LipI (EC 3.1.1.-)	Other	0.000519
KAF25_008641	2511423	2514430	3008	+	Metal-independent alpha-mannosidase (GH125)	Metal-independent alpha-mannosidase	Meiotically up-regulated gene 157 protein	Signal Peptide (Sec/SPI)	0.991095	(+)	1.38227	(+)	1.3229
KAF25_008655	2514802	2516753	1952	-	Acetyltransferase (GNAT) domain	GNAT domain		Other	0.002222
KAF25_008642	2517166	2518985	1820	+				Other	0.003472
KAF25_008643	2519858	2523127	3270	+	Amino acid permease	Amino acid/polyamine transporter I	Choline transport protein	Other	0.002391
KAF25_008644	2524893	2526244	1352	+	Egh16-like virulence factor	Egh16-like virulence factor		Signal Peptide (Sec/SPI)	0.987749	(+)	7.92807	(+)	7.41577
KAF25_008645	2527628	2530517	2890	+	UDP-glucoronosyl and UDP-glucosyl transferase; Glycosyltransferase family 28 N-terminal domain	UDP-glucuronosyl/UDP-glucosyltransferase; Glycosyltransferase family 28, N-terminal domain	Sterol 3-beta-glucosyltransferase UGT80B1 (EC 2.4.1.173) (Protein TRANSPARENT TESTA 15) (UDP-glucose:sterol glucosyltransferase 80B1)	Other	0.004891
KAF25_008646	2531077	2533748	2672	+	Ankyrin repeats (3 copies)	Ankyrin repeat-containing domain	Ankyrin-1 (ANK-1) (Ankyrin-R) (Erythrocyte ankyrin)	Other	0.001739
KAF25_008656	2534110	2539214	5105	-	CorA-like Mg2+ transporter protein; Bacterial alpha-L-rhamnosidase C-terminal domain	Mg2+ transporter protein, CorA-like/Zinc transport protein ZntB; Alpha-L-rhamnosidase C-terminal domain		Other	0.001365
KAF25_008657	2539221	2541911	2691	-	Ankyrin repeats (3 copies); Ankyrin repeat	Ankyrin repeat-containing domain; Ankyrin repeat	Ankyrin-2 (ANK-2) (Ankyrin-B) (Brain ankyrin)	Other	0.001584
KAF25_008658	2547885	2549441	1557	-	EamA-like transporter family	EamA domain	Uncharacterized membrane protein YMR253C	Other	0.002059
KAF25_008659	2550154	2551935	1782	-				Other	0.474541
KAF25_008660	2553032	2555225	2194	-	Major Facilitator Superfamily	Major facilitator superfamily	Siderophore iron transporter mirA (Enterobactin permease) (Major facilitator iron-regulated transporter A)	Other	0.001051
KAF25_008661	2555826	2556389	564	-				Other	0.014917
KAF25_008647	2557060	2561005	3946	+	Major Facilitator Superfamily; Oxidoreductase family, C-terminal alpha/beta domain; Oxidoreductase family, NAD-binding Rossmann fold	Major facilitator superfamily; Gfo/Idh/MocA-like oxidoreductase, C-terminal; Oxidoreductase, N-terminal	Uncharacterized transporter C757.13	Other	0.000811	(+)	1.41751
KAF25_008662	2559542	2565933	6392	-	Fungal Zn(2)-Cys(6) binuclear cluster domain; Fungal specific transcription factor domain	Zn(2)-C6 fungal-type DNA-binding domain; Transcription factor domain, fungi	Cutinase transcription factor 1 beta	Other	0.001379
KAF25_008648	2564646	2567290	2645	+	Alcohol dehydrogenase GroES-like domain; Aldo/keto reductase family; Zinc-binding dehydrogenase	Alcohol dehydrogenase, N-terminal; NADP-dependent oxidoreductase domain; Alcohol dehydrogenase, C-terminal	Aldo-keto reductase MYCFIDRAFT_87468 (EC 1.1.1.-) (PKS8-1 gene cluster protein MYCFIDRAFT_87468)	Other	0.000591
KAF25_008663	2567450	2568845	1396	-			Variant-surface-glycoprotein phospholipase C (VSG lipase) (EC 4.6.1.14) (Glycosylphosphatidylinositol-specific phospholipase C) (GPI-PLC)	Other	0.000843
KAF25_008664	2569429	2571219	1791	-	Cytochrome P450	Cytochrome P450	Benzoate 4-monooxygenase (EC 1.14.14.92) (Benzoate-para-hydroxylase) (BpH) (Cytochrome P450 53)	Other	0.015917
KAF25_008649	2572163	2573120	958	+	Eukaryotic protein of unknown function (DUF953)	Domain of unknown function DUF953, thioredoxin-like	Thioredoxin domain-containing protein C21C3.12c	Other	0.001844
KAF25_008650	2574400	2576497	2098	+				Other	0.214194
KAF25_008665	2576616	2578982	2367	-	Heterokaryon incompatibility protein (HET)	Heterokaryon incompatibility	Heterokaryon incompatibility protein 6, OR allele (Het-6(OR))	Other	0.000598
KAF25_008666	2580241	2581269	1029	+	Dynamin family	Dynamin superfamily	Transmembrane GTPase fzo1 (EC 3.6.5.-)	Other	0.000925
KAF25_008667	2581605	2582063	459	+			Mitofusin FZO1 (EC 3.6.5.-) (Transmembrane GTPase FZO1)	Other	0.003444
KAF25_008668	2584609	2588165	3557	+	Heterokaryon incompatibility protein (HET); ATPase family associated with various cellular activities (AAA)	Heterokaryon incompatibility; ATPase, AAA-type, core	Vegetative incompatibility protein HET-E-1	Other	0.000818
KAF25_008669	2591915	2592685	771	+				Signal Peptide (Sec/SPI)	0.995029	(+)	6.12067	(+)	6.10694
KAF25_008670	2593414	2593914	501	+				Signal Peptide (Sec/SPI)	0.961782
KAF25_008671	2595322	2596763	1442	+	Transmembrane amino acid transporter protein	Amino acid transporter, transmembrane domain	N amino acid transport system protein (Methyltryptophan resistance protein)	Other	0.00223
KAF25_008684	2597115	2598298	1184	-				Other	0.00692
KAF25_008685	2598386	2600350	1965	-				Other	0.001472
KAF25_008686	2601887	2608139	6253	-	Ferric reductase like transmembrane component; Ferric reductase NAD binding domain; FAD-binding domain	Ferric reductase transmembrane component-like domain; Ferric reductase, NAD binding domain; FAD-binding 8	Ferric/cupric reductase transmembrane component B (EC 1.-.-.-) (Ferric reductase B) (Ferrireductase B) (Ferric-chelate reductase B) (Metalloreductase freB)	Signal Peptide (Sec/SPI)	0.994461
KAF25_008687	2608497	2609450	954	-	NmrA-like family	NmrA-like domain	Quinone oxidoreductase 2 (EC 1.6.5.2)	Other	0.010837	(+)	3.18909	(+)	3.18691
KAF25_008688	2609732	2611093	1362	-	SAM dependent carboxyl methyltransferase	SAM dependent carboxyl methyltransferase	Methyltransferase FUS9 (EC 2.1.1.-) (Fusarin biosynthesis protein 9)	Other	0.000591
KAF25_008672	2612694	2615219	2526	+				Signal Peptide (Sec/SPI)	0.993066
KAF25_008673	2615259	2617976	2718	+	PA domain; Peptidase family M28; Transferrin receptor-like dimerisation domain	PA domain; Peptidase M28; Transferrin receptor-like, dimerisation domain	Probable glutamate carboxypeptidase ARB_02390 (EC 3.4.17.21)	Signal Peptide (Sec/SPI)	0.847989
KAF25_008674	2618760	2621132	2373	+				Other	0.001268
KAF25_008689	2622346	2624323	1978	-	Beta-lactamase	Beta-lactamase-related	Beta-lactamase-like protein ARB_00930 (EC 3.5.2.6)	Signal Peptide (Sec/SPI)	0.800493
KAF25_008675	2625706	2627923	2218	+	Fungal specific transcription factor domain; Fungal Zn(2)-Cys(6) binuclear cluster domain	Fungal transcription factor; Zn(2)-C6 fungal-type DNA-binding domain	Aspercryptin biosynthesis cluster-specific transcription regulator atnN (Aspercryptin biosynthesis cluster protein N)	Other	0.005389
KAF25_008690	2628418	2629209	792	-	Rtf2 RING-finger	Replication termination factor 2, RING-finger	Replication termination factor 2 (RTF2) (Protein RTF2 homolog) (Replication termination factor 2 domain-containing protein 1)	Other	0.00253
KAF25_008676	2629617	2639529	9913	+	FATC domain; FAT domain; FKBP12-rapamycin binding domain; Domain of unknown function (DUF3385); Phosphatidylinositol 3- and 4-kinase	FATC domain; PIK-related kinase, FAT; FKBP12-rapamycin binding domain; Domain of unknown function DUF3385, target of rapamycin protein; Phosphatidylinositol 3-/4-kinase, catalytic domain	Serine/threonine-protein kinase tor2 (EC 2.7.11.1) (Phosphatidylinositol kinase homolog tor2) (Target of rapamycin kinase 2)	Other	0.000642
KAF25_008691	2637631	2639437	1807	-	Glucosidase II beta subunit-like protein; Glucosidase II beta subunit-like	Glucosidase 2 subunit beta-like; Glucosidase II beta subunit, N-terminal	Glucosidase 2 subunit beta (Alpha-glucosidase 2 subunit beta)	Signal Peptide (Sec/SPI)	0.972386
KAF25_008692	2639748	2644517	4770	-			Protein SIP5	Other	0.000545
KAF25_008677	2639806	2640909	1104	+	Grap2 and cyclin-D-interacting		Uncharacterized protein C22E12.18	Other	0.000465
KAF25_008693	2645455	2647728	2274	-	Ubiquitin fusion degradation protein UFD1; Amino-terminal Zinc-binding domain of ubiquitin ligase E3A	Ubiquitin fusion degradation protein Ufd1-like; Ubiquitin-protein ligase E3A, N-terminal zinc-binding domain	Ubiquitin fusion degradation protein 1 homolog (UB fusion protein 1)	Other	0.000797
KAF25_008678	2649060	2652262	3203	+				Other	0.002317
KAF25_008679	2652914	2654080	1167	+	Aldo/keto reductase family	NADP-dependent oxidoreductase domain	D-arabinose 1-dehydrogenase (EC 1.1.1.116) (NAD(+)-specific D-arabinose dehydrogenase)	Other	0.008114
KAF25_008680	2654464	2660184	5721	+	Actin	Actin family	Actin-related protein 6	Other	0.000951
KAF25_008694	2657011	2658027	1017	-	Zinc-binding dehydrogenase; Alcohol dehydrogenase GroES-like domain	Alcohol dehydrogenase, N-terminal	Zinc-type alcohol dehydrogenase-like protein C16A3.02c (EC 1.-.-.-)	Other	0.000664
KAF25_008681	2663491	2666250	2760	+	Sugar (and other) transporter	Major facilitator, sugar transporter-like	Major facilitator-type transporter ecdD	Other	0.002493					T1PKS (2664296 - 2699706)
KAF25_008695	2669700	2670923	1224	-	FAD binding domain	FAD-binding domain	Salicylate hydroxylase (EC 1.14.13.1) (Salicylate 1-monooxygenase)	Other	0.426616					T1PKS (2664296 - 2699706)
KAF25_008682	2671692	2672375	684	+	NAD(P)H-binding	NAD(P)-binding domain		Other	0.004126					T1PKS (2664296 - 2699706)
KAF25_008696	2673331	2674720	1390	-	O-methyltransferase domain	O-methyltransferase domain	O-methyltransferase bik3 (EC 2.1.1.-) (Bikaverin biosynthesis protein 3)	Other	0.000449					T1PKS (2664296 - 2699706)
KAF25_008683	2677309	2683593	6285	+	Beta-ketoacyl synthase, C-terminal domain; Beta-ketoacyl synthase, N-terminal domain; Starter unit:ACP transacylase in aflatoxin biosynthesis; Polyketide synthase dehydratase; Acyl transferase domain; Phosphopantetheine attachment site; Thioesterase domain	Beta-ketoacyl synthase, C-terminal; Beta-ketoacyl synthase, N-terminal; Starter unit:ACP transacylase; Polyketide synthase, dehydratase domain; Acyl transferase; Phosphopantetheine binding ACP domain; Thioesterase	Bikaverin polyketide synthase bik1 (EC 2.3.1.-) (Bikaverin biosynthesis protein 1)	Other	0.000109					T1PKS (2664296 - 2699706)	(+)
KAF25_008697	2684519	2684971	453	+				Signal Peptide (Sec/SPI)	0.999504					T1PKS (2664296 - 2699706)
KAF25_008698	2685172	2688506	3335	+	Ubiquitin family; Histidine phosphatase superfamily (branch 1)	Ubiquitin-like domain; Histidine phosphatase superfamily, clade-1	Probable phosphatase SPAC5H10.03 (EC 3.1.3.-)	Other	0.001746					T1PKS (2664296 - 2699706)
KAF25_008709	2687955	2695498	7544	-	Nucleotidyltransferase domain; Endoribonuclease L-PSP; Major Facilitator Superfamily; Cid1 family poly A polymerase	Polymerase, nucleotidyl transferase domain; YjgF/YER057c/UK114 family; Major facilitator superfamily; PAP/25A-associated	Pantothenate transporter liz1	Other	0.001373					T1PKS (2664296 - 2699706)
KAF25_008710	2695809	2697892	2084	-	Flavin-binding monooxygenase-like	Flavin monooxygenase-like	Monooxygenase aurF (EC 1.-.-.-) (Aurofusarin biosynthesis cluster protein F) (Gibberella pigment protein 8)	Other	0.074689					T1PKS (2664296 - 2699706)
KAF25_008711	2698121	2699706	1586	-	Protein of unknown function (DUF1593)	Protein of unknown function DUF1593		Signal Peptide (Sec/SPI)	0.914026					T1PKS (2664296 - 2699706)
KAF25_008712	2701983	2705104	3122	-	Fusaric acid resistance protein-like		Uncharacterized protein C26F1.08c	Other	0.000875
KAF25_008699	2705758	2707323	1566	+	Major Facilitator Superfamily	Major facilitator superfamily	Riboflavin transporter MCH5	Other	0.003587
KAF25_008713	2707349	2708247	899	-				Signal Peptide (Sec/SPI)	0.989118
KAF25_008700	2709436	2713321	3886	+	Fungal N-terminal domain of STAND proteins; Ras family	Fungal N-terminal domain of STAND protein; Small GTPase	GTP-binding protein rhoA (Rho1 protein homolog)	Other	0.435837
KAF25_008701	2713902	2716947	3046	+	Yip1 domain	Yip1 domain	Protein transport protein yip1	Other	0.0502	(+)	4.26692
KAF25_008714	2715859	2719611	3753	-	Regulator of chromosome condensation (RCC1) repeat	Regulator of chromosome condensation, RCC1	Protein pim1 (Poly(A)+ RNA transport protein 2)	Other	0.000685					NRPS, T1PKS (2717337 - 2771169)
KAF25_008715	2720170	2721002	833	-				Other	0.007427					NRPS, T1PKS (2717337 - 2771169)
KAF25_008702	2721144	2723767	2624	+	FAD dependent oxidoreductase	FAD dependent oxidoreductase	D-amino-acid oxidase (DAAO) (DAMOX) (DAO) (EC 1.4.3.3)	Other	0.010192					NRPS, T1PKS (2717337 - 2771169)
KAF25_008716	2727681	2728993	1313	-	NmrA-like family	NmrA-like domain		Other	0.00104					NRPS, T1PKS (2717337 - 2771169)
KAF25_008703	2729395	2731200	1806	+	Natural resistance-associated macrophage protein	NRAMP family	Manganese transporter SMF1	Other	0.01418					NRPS, T1PKS (2717337 - 2771169)
KAF25_008704	2732526	2735822	3297	+	Cytochrome P450	Cytochrome P450	Cytochrome P450 monooxygenase FGSG_08207 (EC 1.-.-.-) (Fusaristatin A biosynthesis cluster protein FGSG_08207)	Other	0.287087					NRPS, T1PKS (2717337 - 2771169)
KAF25_008717	2734393	2735589	1197	-				Other	0.001821					NRPS, T1PKS (2717337 - 2771169)
KAF25_008718	2735798	2751169	15372	-	Phosphopantetheine attachment site; KR domain; Methyltransferase domain; Condensation domain; Beta-ketoacyl synthase, C-terminal domain; Beta-ketoacyl synthase, N-terminal domain; AMP-binding enzyme; Acyl transferase domain; Membrane bound O-acyl transferase family; Polyketide synthase dehydratase; Ketoacyl-synthetase C-terminal extension; Male sterility protein	Phosphopantetheine binding ACP domain; Polyketide synthase, ketoreductase domain; Methyltransferase type 12; Condensation domain; Beta-ketoacyl synthase, C-terminal; Beta-ketoacyl synthase, N-terminal; AMP-dependent synthetase/ligase; Acyl transferase; Wax synthase domain; Polyketide synthase, dehydratase domain; Polyketide synthase, C-terminal extension; Male sterility, NAD-binding	Hybrid PKS-NRPS synthetase iccA (PKS-NRPS iccA) (EC 2.3.1.-) (EC 6.3.2.-) (Ilicicolin H biosynthesis cluster protein A)	Other	0.000669					NRPS, T1PKS (2717337 - 2771169)	(+)
KAF25_008719	2759274	2760912	1639	-	Cytochrome P450	Cytochrome P450	Cytochrome P450 monooxygenase iccC (EC 1.-.-.-) (Ilicicolin H biosynthesis cluster protein C)	Other	0.003184					NRPS, T1PKS (2717337 - 2771169)
KAF25_008705	2761487	2762784	1298	+	Methyltransferase domain	Methyltransferase type 11	S-adenosyl-L-methionine-dependent Diels-Alderase iccD (EC 2.1.-.-) (C-methyltransferase iccD) (C-MT iccD) (Ilicicolin H biosynthesis cluster protein D) (Pericyclase iccD)	Other	0.000613					NRPS, T1PKS (2717337 - 2771169)	(+)
KAF25_008706	2763675	2765075	1401	+	NADH:flavin oxidoreductase / NADH oxidase family	NADH:flavin oxidoreductase/NADH oxidase, N-terminal	NADH-dependent flavin oxidoreductase iccE (EC 1.-.-.-) (Ilicicolin H biosynthesis cluster protein E)	Other	0.00134					NRPS, T1PKS (2717337 - 2771169)
KAF25_008720	2765846	2768275	2430	-	Trypsin-like peptidase domain			Other	0.001247					NRPS, T1PKS (2717337 - 2771169)
KAF25_008721	2770766	2771584	819	-	Cutinase	Cutinase/acetylxylan esterase	Cutinase 1 (EC 3.1.1.74) (Cutin hydrolase 1)	Signal Peptide (Sec/SPI)	0.971709					NRPS, T1PKS (2717337 - 2771169)
KAF25_008722	2774612	2775763	1152	-	Bacterial extracellular solute-binding protein			Signal Peptide (Sec/SPI)	0.963881
KAF25_008723	2776003	2778357	2355	-	Sugar (and other) transporter	Major facilitator, sugar transporter-like	Putative polyol transporter 2	Other	0.000534
KAF25_008707	2782431	2783668	1238	+	Peptidase family M28	Peptidase M28	Probable leucine aminopeptidase ARB_03492 (EC 3.4.11.-) (Leucyl aminopeptidase ARB_03492)	Signal Peptide (Sec/SPI)	0.962848	(+)	5.34558	(+)	5.33722
KAF25_008708	2784051	2785157	1107	+	Enoyl-(Acyl carrier protein) reductase		Short-chain dehydrogenase/reductase VdtF (EC 1.-.-.-) (Viriditoxin biosynthesis cluster protein F)	Other	0.002275	(+)	4.20864	(+)	4.20346
KAF25_008736	2785690	2787023	1334	-	Glutathione S-transferase, N-terminal domain	Glutathione S-transferase, N-terminal		Other	0.000685
KAF25_008737	2787400	2790358	2959	-	Thiamine pyrophosphate enzyme, C-terminal TPP binding domain; Thiamine pyrophosphate enzyme, N-terminal TPP binding domain; Aldo/keto reductase family	Thiamine pyrophosphate enzyme, C-terminal TPP-binding; Thiamine pyrophosphate enzyme, N-terminal TPP-binding domain; NADP-dependent oxidoreductase domain	Aldo-keto reductase MYCFIDRAFT_156381 (EC 1.-.-.-) (PKS8-1 gene cluster protein MYCFIDRAFT_156381)	Other	0.002373
KAF25_008724	2791528	2796894	5367	+	N-terminal barrel of NtMGAM and CtMGAM, maltase-glucoamylase; Glycosyl hydrolases family 31	Galactose mutarotase, N-terminal barrel; Glycoside hydrolase family 31	Alpha-glucosidase (AGL) (EC 3.2.1.20) (Maltase)	Signal Peptide (Sec/SPI)	0.991296
KAF25_008738	2797325	2799128	1804	-	Taurine catabolism dioxygenase TauD, TfdA family	TauD/TfdA-like domain	Taurine hydroxylase-like protein SAT17 (EC 1.-.-.-) (Satratoxin biosynthesis SC3 cluster protein 17)	Other	0.00108
KAF25_008739	2799719	2800927	1209	-	Phosphoenolpyruvate phosphomutase		Fosfomycin biosynthesis bifunctional protein Fom1 [Includes: 2-hydroxyethylphosphonate cytidylyltransferase (EC 2.7.7.104); Phosphoenolpyruvate phosphomutase (PEP mutase) (PEP phosphomutase) (EC 5.4.2.9)]	Other	0.002536
KAF25_008725	2802476	2806934	4459	+	GMC oxidoreductase; Major Facilitator Superfamily	Glucose-methanol-choline oxidoreductase, N-terminal; Major facilitator superfamily; Glucose-methanol-choline oxidoreductase, C-terminal	Patulin synthase (EC 1.1.-.-) (Dehydrogenase patE) (Patulin synthesis protein E)	Signal Peptide (Sec/SPI)	0.998871
KAF25_008740	2805293	2812607	7315	-	Fungal Zn(2)-Cys(6) binuclear cluster domain; Cytochrome P450	Zn(2)-C6 fungal-type DNA-binding domain; Cytochrome P450	Cytochrome P450 monooxygenase lcsI (EC 1.-.-.-) (Leucinostatins biosynthesis cluster protein I)	Other	0.061351
KAF25_008726	2813347	2814837	1491	+	FAD dependent oxidoreductase	FAD dependent oxidoreductase	Probable oxidoreductase OrdL (EC 1.-.-.-)	Signal Peptide (Sec/SPI)	0.880503
KAF25_008741	2815440	2816597	1158	-				Signal Peptide (Sec/SPI)	0.930272	(+)	5.36135	(+)	5.04448
KAF25_008727	2818080	2819108	1029	+	Zinc-binding dehydrogenase; Alcohol dehydrogenase GroES-like domain	Alcohol dehydrogenase, C-terminal; Alcohol dehydrogenase, N-terminal	Zinc-type alcohol dehydrogenase-like protein C1773.06c (EC 1.-.-.-)	Other	0.000839	(+)	5.97813	(+)	5.96516
KAF25_008728	2820090	2820945	856	+				Other	0.006135
KAF25_008729	2824876	2828024	3149	+	ATPase family associated with various cellular activities (AAA)	ATPase, AAA-type, core	ATPase family AAA domain-containing protein 3B (AAA-TOB3)	Other	0.000499	(+)	1.76116	(+)	1.74812
KAF25_008742	2829310	2831022	1713	-	Phosphorylase superfamily	Nucleoside phosphorylase domain		Other	0.000973
KAF25_008743	2833673	2834541	869	-				Other	0.001549					T1PKS (2831571 - 2879232)
KAF25_008730	2835239	2836731	1493	+				Other	0.002438					T1PKS (2831571 - 2879232)
KAF25_008744	2840767	2843441	2675	-	short chain dehydrogenase	Short-chain dehydrogenase/reductase SDR	3-ketodihydrosphingosine reductase tsc10 (EC 1.1.1.102) (3-dehydrosphinganine reductase) (KDS reductase)	Other	0.001553					T1PKS (2831571 - 2879232)	(+)
KAF25_008731	2843871	2845469	1599	+	RTA1 like protein	RTA-like protein	Efflux pump himE (Himeic acid A biosynthesis cluster protein E)	Other	0.000583					T1PKS (2831571 - 2879232)
KAF25_008745	2845630	2847990	2361	-	Fungal specific transcription factor domain	Transcription factor domain, fungi	Transcription factor oryO (Oryzines biosynthesis cluster protein O)	Other	0.002225					T1PKS (2831571 - 2879232)
KAF25_008746	2848988	2851098	2111	-	Aminotransferase class I and II	Aminotransferase, class I/classII	8-amino-7-oxononanoate synthase (AONS) (EC 2.3.1.47) (7-keto-8-amino-pelargonic acid synthase) (7-KAP synthase) (KAPA synthase) (8-amino-7-ketopelargonate synthase)	Other	0.00049					T1PKS (2831571 - 2879232)	(+)
KAF25_008732	2851493	2859392	7900	+	Ketoacyl-synthetase C-terminal extension; Phosphopantetheine attachment site; Polyketide synthase dehydratase; Beta-ketoacyl synthase, C-terminal domain; Zinc-binding dehydrogenase; Alcohol dehydrogenase GroES-like domain; Methyltransferase domain; KR domain; Acyl transferase domain; Beta-ketoacyl synthase, N-terminal domain	Polyketide synthase, C-terminal extension; Phosphopantetheine binding ACP domain; Polyketide synthase, dehydratase domain; Beta-ketoacyl synthase, C-terminal; Alcohol dehydrogenase, C-terminal; Alcohol dehydrogenase, N-terminal; Methyltransferase type 12; Polyketide synthase, ketoreductase domain; Acyl transferase; Beta-ketoacyl synthase, N-terminal	Highly reducing polyketide synthase FUM1 (HR-PKS FUM1) (EC 2.3.1.-) (Fumonisin biosynthesis cluster protein 1)	Other	0.004773					T1PKS (2831571 - 2879232)	(+)
KAF25_008733	2862550	2865698	3149	+	Sulfatase; Fungal Zn(2)-Cys(6) binuclear cluster domain	Sulfatase, N-terminal; Zn(2)-C6 fungal-type DNA-binding domain	Uncharacterized sulfatase PB10D8.02c (EC 3.1.6.-)	Other	0.004043					T1PKS (2831571 - 2879232)
KAF25_008747	2865834	2869517	3684	-				Signal Peptide (Sec/SPI)	0.998533					T1PKS (2831571 - 2879232)
KAF25_008734	2872877	2874665	1789	+	Major Facilitator Superfamily	Major facilitator superfamily	Major facilitator superfamily domain-containing protein 1	Other	0.002807					T1PKS (2831571 - 2879232)
KAF25_008748	2875428	2876876	1449	-	Ferric reductase like transmembrane component; FAD-binding domain; Ferric reductase NAD binding domain	Ferric reductase transmembrane component-like domain; FAD-binding 8; Ferric reductase, NAD binding domain	Ferric/cupric reductase transmembrane component 2 (EC 1.16.1.9) (Ferric-chelate reductase 2)	Other	0.031909					T1PKS (2831571 - 2879232)
KAF25_008749	2878103	2880062	1960	-	Major Facilitator Superfamily	Major facilitator superfamily	Major facilitator superfamily multidrug transporter mfsB	Other	0.000964					T1PKS (2831571 - 2879232)
KAF25_008735	2880306	2882877	2572	+				Other	0.001929
KAF25_008750	2891113	2892426	1314	+	Zinc-binding dehydrogenase; Alcohol dehydrogenase GroES-like domain	Alcohol dehydrogenase, C-terminal; Alcohol dehydrogenase, N-terminal	Alcohol dehydrogenase (EC 1.1.1.1) (EC 1.1.1.4) (EC 1.2.1.3)	Other	0.0072	(+)	1.70331	(+)	1.69016
KAF25_008760	2892465	2894956	2492	-	Fungal specific transcription factor domain	Transcription factor domain, fungi	Transcriptional activator protein acu-15 (Acetate utilization protein 15)	Other	0.001025	(+)	1.10465	(+)	1.08832
KAF25_008761	2895174	2897013	1840	-	Major Facilitator Superfamily	Major facilitator superfamily	Uncharacterized transporter C1683.12	Other	0.001355
KAF25_008751	2897567	2899179	1613	+	Lyase; Adenylosuccinate lyase C-terminus	Fumarate lyase, N-terminal; Adenylosuccinate lyase C-terminal	Trans-aconitate decarboxylase 1 (Itaconic acid/2-hydroxyparaconate biosynthesis cluster protein TAD1)	Other	0.000436
KAF25_008762	2899372	2901361	1990	-	Amidase	Amidase signature domain	Scytalone dehydratase-like protein Arp1 (EC 4.2.1.-)	Other	0.003734	(+)	2.27604	(+)	2.26986
KAF25_008752	2902679	2905014	2336	+	Protein-arginine deiminase (PAD)	Protein-arginine deiminase, C-terminal	Protein-arginine deiminase type-4 (EC 3.5.3.15) (Peptidylarginine deiminase IV) (Protein-arginine deiminase type IV)	Other	0.007965
KAF25_008753	2905791	2907740	1950	+	NAD(P)H-binding	NAD(P)-binding domain	Oxidoreductase swnN (EC 1.3.1.-) (Swainsonine biosynthesis gene cluster protein N)	Other	0.005572	(+)	2.37531	(+)	2.32065
KAF25_008754	2913557	2915094	1538	+	Aldehyde dehydrogenase family	Aldehyde dehydrogenase domain	Glutarate-semialdehyde dehydrogenase (EC 1.2.1.-)	Other	0.001196
KAF25_008755	2915959	2918595	2637	+	Aminotransferase class-III	Aminotransferase class-III	Ornithine aminotransferase (EC 2.6.1.13) (Ornithine--oxo-acid aminotransferase)	Other	0.005767
KAF25_008763	2927611	2932972	5362	-	Aldehyde dehydrogenase family; Fungal specific transcription factor domain	Aldehyde dehydrogenase domain; Transcription factor domain, fungi	Delta-1-pyrroline-5-carboxylate dehydrogenase, mitochondrial (P5C dehydrogenase) (EC 1.2.1.88) (L-glutamate gamma-semialdehyde dehydrogenase)	Other	0.000619
KAF25_008756	2935621	2938252	2632	+	Fungal specific transcription factor domain	Fungal transcription factor		Other	0.001702
KAF25_008764	2945680	2946535	856	-	Fungal hydrophobin	Hydrophobin	Rodlet protein	Signal Peptide (Sec/SPI)	0.963818	(+)	4.24581	(+)	4.23397
KAF25_008757	2962386	2963373	988	+	Fungal hydrophobin	Hydrophobin	Rodlet protein	Other	0.00207	(+)	4.4906	(+)	4.47596
KAF25_008758	2972534	2977901	5368	+	2-oxoglutarate dehydrogenase N-terminus; Transketolase, pyrimidine binding domain; 2-oxoglutarate dehydrogenase C-terminal; Dehydrogenase E1 component	2-oxoglutarate dehydrogenase E1 component, N-terminal domain; Transketolase-like, pyrimidine-binding domain; Multifunctional 2-oxoglutarate metabolism enzyme, C-terminal; Dehydrogenase, E1 component	2-oxoglutarate dehydrogenase, mitochondrial (EC 1.2.4.2) (2-oxoglutarate dehydrogenase complex component E1) (OGDC-E1) (Alpha-ketoglutarate dehydrogenase)	Signal Peptide (Sec/SPI)	0.994188
KAF25_008765	2977742	2978875	1134	-	HpcH/HpaI aldolase/citrate lyase family	HpcH/HpaI aldolase/citrate lyase domain	Citramalyl-CoA lyase, mitochondrial (EC 4.1.3.25) ((3S)-malyl-CoA thioesterase) (EC 3.1.2.30) (Beta-methylmalate synthase) (EC 2.3.3.-) (Citrate lyase subunit beta-like protein) (Citrate lyase beta-like) (Malate synthase) (EC 2.3.3.9)	Other	0.000364
KAF25_008759	2979155	2983188	4034	+	Fungal Zn(2)-Cys(6) binuclear cluster domain; Fungal specific transcription factor domain	Zn(2)-C6 fungal-type DNA-binding domain; Transcription factor domain, fungi	Proline utilization trans-activator	Other	0.003689
KAF25_008766	2981905	2984580	2676	-	Acyl-CoA dehydrogenase, C-terminal domain; Acyl-CoA dehydrogenase, N-terminal domain; Acyl-CoA dehydrogenase, middle domain	Acyl-CoA dehydrogenase/oxidase C-terminal; Acyl-CoA dehydrogenase/oxidase, N-terminal; Acyl-CoA oxidase/dehydrogenase, central domain	Acyl-CoA dehydrogenase (EC 1.3.99.-)	Other	0.001748
KAF25_008767	2987274	2989580	2307	-				Signal Peptide (Sec/SPI)	0.92077
KAF25_008768	2990460	2992109	1650	+				Other	0.001412
KAF25_008798	2992287	2996366	4080	-	Sodium:solute symporter family	Sodium/solute symporter	Probable urea active transporter 1	Other	0.047697
KAF25_008769	2999907	3002593	2687	+	Fungal specific transcription factor domain	Transcription factor domain, fungi	Proline utilization trans-activator	Other	0.000889
KAF25_008770	3003077	3005327	2251	+	Amino acid permease	Amino acid permease/ SLC12A domain	Uncharacterized amino-acid permease C777.04	Other	0.002422	(+)	1.66276	(+)	1.6531
KAF25_008799	3006286	3007384	1099	-	Aminotransferase class I and II	Aminotransferase, class I/classII	Aspartate aminotransferase, mitochondrial (EC 2.6.1.1) (EC 2.6.1.7) (Kynurenine aminotransferase 4) (Kynurenine aminotransferase IV) (Kynurenine--oxoglutarate transaminase 4) (Kynurenine--oxoglutarate transaminase IV) (Transaminase A)	Other	0.002083
KAF25_008827	3007739	3008746	1008	+	HpcH/HpaI aldolase/citrate lyase family	HpcH/HpaI aldolase/citrate lyase domain	2-keto-3-deoxy-L-rhamnonate aldolase (KDR aldolase) (EC 4.1.2.53) (2-dehydro-3-deoxyrhamnonate aldolase)	Other	0.010695
KAF25_008800	3011015	3011548	534	-				Signal Peptide (Sec/SPI)	0.862925
KAF25_008801	3012045	3012626	582	-	F-box domain	F-box domain		Other	0.00047
KAF25_008771	3020668	3022423	1756	+	Cytochrome P450	Cytochrome P450	Pisatin demethylase (EC 1.14.-.-) (Cytochrome P450 57A1)	Other	0.427064
KAF25_008772	3023437	3025470	2034	+	X-Pro dipeptidyl-peptidase C-terminal non-catalytic domain; X-Pro dipeptidyl-peptidase (S15 family)	Xaa-Pro dipeptidyl-peptidase, C-terminal; Xaa-Pro dipeptidyl-peptidase-like domain	Cocaine esterase (EC 3.1.1.84)	Other	0.00117
KAF25_008802	3025951	3030011	4061	-	FAD binding domain	FAD-binding domain	4-methyl-5-nitrocatechol 5-monooxygenase (4M5NC monooxygenase) (MNC monooxygenase) (EC 1.14.13.210) (4-methyl-5-nitrocatechol oxygenase)	Other	0.250146
KAF25_008773	3035004	3035911	908	+	Catalytic LigB subunit of aromatic ring-opening dioxygenase	Extradiol ring-cleavage dioxygenase, class III enzyme, subunit B	4,5-DOPA dioxygenase extradiol (EC 1.13.11.29)	Other	0.014095
KAF25_008774	3036976	3039020	2045	+	X-Pro dipeptidyl-peptidase C-terminal non-catalytic domain; X-Pro dipeptidyl-peptidase (S15 family)	Xaa-Pro dipeptidyl-peptidase, C-terminal; Xaa-Pro dipeptidyl-peptidase-like domain	Cocaine esterase (EC 3.1.1.84)	Other	0.002076
KAF25_008775	3039692	3040969	1278	+	Cytochrome P450	Cytochrome P450	Cytochrome P450 monooxygenase orf2 (EC 1.-.-.-) (Pestalamide A biosynthesis cluster protein orf2)	Other	0.002173
KAF25_008803	3042982	3044196	1215	-	Pyridine nucleotide-disulphide oxidoreductase	FAD/NAD(P)-binding domain	Thioredoxin reductase gliT (EC 1.8.1.-) (Gliotoxin biosynthesis protein T)	Other	0.002752	(+)	3.27637	(+)	3.27676
KAF25_008776	3046314	3047171	858	+	Methyltransferase domain	Methyltransferase domain 25	Ubiquinone/menaquinone biosynthesis C-methyltransferase UbiE (EC 2.1.1.163) (EC 2.1.1.201) (2-methoxy-6-polyprenyl-1,4-benzoquinol methylase) (Demethylmenaquinone methyltransferase)	Other	0.000826
KAF25_008804	3050736	3055093	4358	-	Glutathione S-transferase, N-terminal domain; Glutathione S-transferase, C-terminal domain; Fungal specific transcription factor domain; Fungal Zn(2)-Cys(6) binuclear cluster domain	Glutathione S-transferase, N-terminal; Glutathione S-transferase, C-terminal; Transcription factor domain, fungi; Zn(2)-C6 fungal-type DNA-binding domain	Glutathione S-transferase PM239X14 (EC 2.5.1.18) (GST class-phi)	Other	0.000567
KAF25_008777	3056865	3058484	1620	+	Cytochrome P450	Cytochrome P450	Cytochrome P450 monooxygenase ATEG_03631 (EC 1.-.-.-) (Azasperpyranone A biosynthesis cluster A protein ATEG_03631)	Other	0.005293
KAF25_008778	3059389	3060055	667	+				Other	0.001719
KAF25_008779	3060267	3061805	1539	+			Probable pectate lyase C (EC 4.2.2.2)	Other	0.001496
KAF25_008780	3065188	3066307	1120	+				Other	0.008602
KAF25_008805	3066318	3068695	2378	-	Major Facilitator Superfamily	Major facilitator superfamily	Uncharacterized MFS-type transporter C1271.10c	Other	0.003598
KAF25_008806	3075091	3076477	1387	-			Satratoxin biosynthesis SC1 cluster protein 4	Other	0.000793	(+)	6.38686	(+)	6.37344
KAF25_008807	3077832	3079838	2007	-	Heterokaryon incompatibility protein (HET)	Heterokaryon incompatibility	Heterokaryon incompatibility protein 6, OR allele (Het-6(OR))	Other	0.000396
KAF25_008808	3080153	3081345	1193	-	Pregnancy-associated plasma protein-A	Peptidase M43, pregnancy-associated plasma-A	Extracellular metalloprotease MGG_08041 (EC 3.4.24.-)	Signal Peptide (Sec/SPI)	0.972975
KAF25_008781	3083681	3086683	3003	+	OPT oligopeptide transporter protein	Oligopeptide transporter, OPT superfamily	Oligopeptide transporter 5 (AtOPT5)	Other	0.000621
KAF25_008782	3086984	3088883	1900	+	Tubulin/FtsZ family, GTPase domain; Tubulin C-terminal domain	Tubulin/FtsZ, GTPase domain; Tubulin/FtsZ, 2-layer sandwich domain	Tubulin beta chain (Beta-tubulin)	Other	0.000566
KAF25_008783	3089754	3091001	1248	+	Glycosyl Hydrolase Family 88	Glycosyl hydrolase, family 88	Unsaturated rhamnogalacturonyl hydrolase YteR (URH) (EC 3.2.1.172)	Signal Peptide (Sec/SPI)	0.996046
KAF25_008809	3091099	3092154	1056	-	Glycosyl hydrolases family 43	Glycoside hydrolase, family 43		Signal Peptide (Sec/SPI)	0.998127
KAF25_008810	3092822	3095398	2577	-				Other	0.004683
KAF25_008784	3095870	3097613	1744	+	Major Facilitator Superfamily	Major facilitator superfamily	Uncharacterized MFS-type transporter C1271.10c	Other	0.001462
KAF25_008811	3098073	3100051	1979	-	Fumarylacetoacetate (FAA) hydrolase family; Fumarylacetoacetase N-terminal	Fumarylacetoacetase-like, C-terminal; Fumarylacetoacetase, N-terminal	Fumarylacetoacetase (EC 3.7.1.2) (Fumarylacetoacetate hydrolase)	Other	0.007999
KAF25_008812	3100167	3105739	5573	-	Glycosyl hydrolases family 2; Exo-beta-D-glucosaminidase Ig-fold domain	Glycoside hydrolase, family 2, immunoglobulin-like beta-sandwich; Exo-beta-D-glucosaminidase, Ig-fold domain	Exo-beta-D-glucosaminidase (EC 3.2.1.165)	Signal Peptide (Sec/SPI)	0.971546
KAF25_008785	3100192	3100767	576	+			Oryzines biosynthesis cluster protein J	Other	0.000712			(+)	6.53733
KAF25_008786	3107090	3108372	1283	+	Peptidase inhibitor I9; Subtilase family	Peptidase S8 propeptide/proteinase inhibitor I9; Peptidase S8/S53 domain	Subtilisin-like protease 2 (EC 3.4.21.-) (Destructin-1) (Serine protease 2) (PdSP2)	Signal Peptide (Sec/SPI)	0.989766
KAF25_008813	3108395	3110623	2229	-	Major Facilitator Superfamily	Major facilitator superfamily	Citrate exporter 1	Other	0.008126
KAF25_008814	3120691	3122343	1653	-	Amidohydrolase family	Amidohydrolase 3	N-substituted formamide deformylase (EC 3.5.1.91)	Other	0.000672
KAF25_008815	3122962	3124831	1870	-	Acetyltransferase (GNAT) domain	GNAT domain		Other	0.011188
KAF25_008816	3125033	3126728	1696	-				Other	0.001043
KAF25_008787	3127076	3129117	2042	+	Amino acid permease	Amino acid/polyamine transporter I	Uncharacterized amino-acid permease PB24D3.02c	Other	0.001397
KAF25_008788	3130630	3131527	898	+	Cutinase	Cutinase/acetylxylan esterase	Cutinase (EC 3.1.1.74) (Cutin hydrolase)	Signal Peptide (Sec/SPI)	0.992689
KAF25_008789	3132261	3134831	2571	+	Domain of unknown function (DUF5703)	Domain of unknown function DUF5703		Signal Peptide (Sec/SPI)	0.960455
KAF25_008817	3136576	3140915	4340	-				Other	0.000541
KAF25_008818	3141799	3143225	1427	-	Epoxide hydrolase N terminus	Epoxide hydrolase, N-terminal	Putative epoxide hydrolase (EC 3.3.2.10) (Epoxide hydratase)	Other	0.000519
KAF25_008819	3144776	3147446	2671	-	Ankyrin repeats (3 copies); Heterokaryon incompatibility protein (HET)	Ankyrin repeat-containing domain; Heterokaryon incompatibility	Kinase D-interacting substrate of 220 kDa B (Ankyrin repeat-rich membrane-spanning protein B)	Other	0.001725
KAF25_008820	3147753	3149504	1752	-	Major Facilitator Superfamily	Major facilitator superfamily	MFS siderochrome iron transporter 1	Other	0.002088	(+)	1.20807	(+)	1.19668
KAF25_008790	3152147	3156163	4017	+				Signal Peptide (Sec/SPI)	0.996256	(+)	4.20417
KAF25_008821	3153490	3156102	2613	-	CHAT domain	CHAT domain		Other	0.000485
KAF25_008791	3156612	3159145	2534	+	WD domain, G-beta repeat	WD40 repeat	Uncharacterized WD repeat-containing protein alr3466	Other	0.001196
KAF25_008822	3159793	3161478	1686	-	Major Facilitator Superfamily	Major facilitator superfamily	MFS transporter prlL (Pyrrolocin biosynthesis protein L)	Other	0.000657
KAF25_008792	3161880	3163979	2100	+	Fungal specific transcription factor domain; Fungal Zn(2)-Cys(6) binuclear cluster domain	Transcription factor domain, fungi; Zn(2)-C6 fungal-type DNA-binding domain	Pyrimidine pathway regulatory protein 1	Other	0.00444
KAF25_008823	3164060	3164985	926	-	HpcH/HpaI aldolase/citrate lyase family	HpcH/HpaI aldolase/citrate lyase domain	2-dehydro-3,6-dideoxy-6-sulfogluconate aldolase (EC 4.1.2.58) (2-keto-3,6-dideoxy-6-sulfogluconate aldolase) (KDSG aldolase)	Other	0.001811
KAF25_008793	3165526	3166524	999	+	D-isomer specific 2-hydroxyacid dehydrogenase, NAD binding domain; D-isomer specific 2-hydroxyacid dehydrogenase, catalytic domain	D-isomer specific 2-hydroxyacid dehydrogenase, NAD-binding domain; D-isomer specific 2-hydroxyacid dehydrogenase, catalytic domain	Hydroxypyruvate reductase (HPR) (EC 1.1.1.81)	Other	0.000434
KAF25_008824	3166553	3168848	2296	-	Fungal specific transcription factor domain	Transcription factor domain, fungi	Negative regulator of pleiotropic drug resistance STB5	Other	0.000873
KAF25_008828	3170289	3171097	809	+				Signal Peptide (Sec/SPI)	0.994067
KAF25_008794	3172832	3175215	2384	+	Cytochrome P450	Cytochrome P450	Cytochrome P450 monooxygenase CLM2 (EC 1.-.-.-) (Culmorin biosynthesis protein 2)	Other	0.012366
KAF25_008795	3177000	3177986	987	+			Gramillins biosynthetic cluster protein FGSG_00039	Other	0.150991
KAF25_008825	3180556	3181712	1157	-	RTA1 like protein	RTA-like protein	Protein RTM1	Other	0.021993
KAF25_008826	3182979	3185007	2029	-	Sulfatase	Sulfatase, N-terminal	Arylsulfatase (AS) (EC 3.1.6.1) (Aryl-sulfate sulphohydrolase)	Signal Peptide (Sec/SPI)	0.89373
KAF25_008796	3185762	3187210	1449	+	Organic solute transporter Ostalpha	Organic solute transporter subunit alpha/Transmembrane protein 184	Transmembrane protein 184C (Transmembrane protein 34)	Other	0.001046	(+)	5.84178	(+)	4.94744
KAF25_008797	3188313	3190026	1714	+	Major Facilitator Superfamily	Major facilitator superfamily	Uncharacterized transporter C1683.12	Other	0.002872
KAF25_006180	838	4206	3369	-	Possible tRNA binding domain; Helicase; Domain of unknown function (DUF1726); GNAT acetyltransferase 2	Possible tRNA binding domain; Helicase domain; tRNA(Met) cytidine acetyltransferase TmcA, N-terminal; GNAT domain	RNA cytidine acetyltransferase (EC 2.3.1.-) (18S rRNA cytosine acetyltransferase) (Killer toxin-resistance protein 33) (Ribosomal RNA cytidine acetyltransferase 1)	Other	0.000211
KAF25_006181	4888	6233	1346	-	Mitochondrial domain of unknown function (DUF1713)	Domain of unknown function DUF1713		Other	0.00129
KAF25_006182	7151	8148	998	-	Mpv17 / PMP22 family	Mpv17/PMP22	Protein SYM1	Other	0.044759
KAF25_006183	9372	11597	2226	-	HMG (high mobility group) box	High mobility group box domain		Other	0.000828
KAF25_006171	11796	18830	7035	+	Heterokaryon incompatibility protein Het-C	Heterokaryon incompatibility Het-C		Signal Peptide (Sec/SPI)	0.973195
KAF25_006172	20443	27020	6578	+	Ring finger domain	Zinc finger, RING-type	Uncharacterized RING finger membrane protein C15C4.06c	Other	0.001888
KAF25_006184	24897	26693	1797	-				Other	0.001171
KAF25_006185	27549	31678	4130	-	Fungal Zn(2)-Cys(6) binuclear cluster domain	Zn(2)-C6 fungal-type DNA-binding domain	C6 finger domain transcription factor iacK (Iso-A82775C biosynthesis cluster protein K)	Other	0.00151
KAF25_006173	32135	33454	1320	+	Pex2 / Pex12 amino terminal region	Pex, N-terminal	Peroxisomal biogenesis factor 2 (Peroxin-2) (Peroxisomal protein CAR1)	Other	0.001002
KAF25_006174	33826	38469	4644	+			Uncharacterized protein C553.12c	Other	0.00114
KAF25_006175	40058	45637	5580	+	Phosphoribosyl transferase domain	Phosphoribosyltransferase domain	Adenine phosphoribosyltransferase (APRT) (EC 2.4.2.7)	Other	0.000337
KAF25_006186	40058	45637	5580	-	Glycosyl hydrolase family 47	Glycoside hydrolase family 47	ER degradation-enhancing alpha-mannosidase-like protein 1	Signal Peptide (Sec/SPI)	0.988968
KAF25_006187	48337	50109	1773	-				Other	0.002622
KAF25_006188	57300	62612	5313	-	Fungal Zn(2)-Cys(6) binuclear cluster domain	Zn(2)-C6 fungal-type DNA-binding domain	Regulatory protein LEU3	Other	0.002237
KAF25_006176	62595	65368	2774	+	Aldehyde dehydrogenase family	Aldehyde dehydrogenase domain	Vanillin dehydrogenase (EC 1.2.1.67)	Other	0.000837
KAF25_006177	65642	65991	350	+	Tim10/DDP family zinc finger	Tim10-like	Mitochondrial import inner membrane translocase subunit TIM10	Other	0.002326
KAF25_006189	66440	69964	3525	-			Protein STB2	Other	0.001795
KAF25_006178	69816	75517	5702	+	CTLH/CRA C-terminal to LisH motif domain; RING-type zinc-finger	CTLH/CRA C-terminal to LisH motif domain; RING-type zinc-finger, LisH dimerisation motif	E3 ubiquitin-protein ligase RMND5A (EC 2.3.2.27) (Protein RMD5 homolog A)	Other	0.000794
KAF25_006190	72242	73650	1409	-			UPF0658 Golgi apparatus membrane protein C23H3.04	Other	0.004055
KAF25_006191	76502	78832	2331	-	Fungal specific transcription factor domain; Fungal Zn(2)-Cys(6) binuclear cluster domain	Transcription factor domain, fungi; Zn(2)-C6 fungal-type DNA-binding domain	Protein STB5	Other	0.000436
KAF25_006179	79644	88687	9044	+	Flavin-binding monooxygenase-like; NAD(P)-binding Rossmann-like domain	Flavin monooxygenase-like;	Thiol-specific monooxygenase (EC 1.14.13.-) (Flavin-dependent monooxygenase)	Other	0.001832
KAF25_006192	81832	88486	6655	-	AAA domain; Major Facilitator Superfamily	Rad50/SbcC-type AAA domain; Major facilitator superfamily	Efflux pump dotC (Dothistromin biosynthesis protein C)	Other	0.001512			(+)	1.05016
KAF25_006193	89978	93728	3751	+	GATA zinc finger; PAS fold	Zinc finger, GATA-type; PAS fold-3	Cutinase gene palindrome-binding protein (PBP)	Other	0.001781
KAF25_006194	93881	95353	1473	+				Other	0.002447
KAF25_006195	95809	98099	2291	+	Amidase	Amidase signature domain	Fatty acid amide hydrolase (AtFAAH) (EC 3.5.1.99) (N-acylethanolamine amidohydrolase)	Other	0.000719
KAF25_006196	98276	100152	1877	+	Uncharacterised protein family (UPF0183)	Uncharacterised protein family UPF0183	PHAF1 protein At3g51130	Other	0.18887
KAF25_006197	100546	101296	751	+				Other	0.000415
KAF25_006207	101327	103649	2323	-	FAD binding domain; FAD linked oxidases, C-terminal domain	FAD linked oxidase, N-terminal; FAD-linked oxidase, C-terminal	D-lactate dehydrogenase [cytochrome], mitochondrial (EC 1.1.2.4) (D-lactate ferricytochrome C oxidoreductase) (D-LCR)	Other	0.000594
KAF25_006208	103659	106628	2970	-	Clr5 domain	Clr5 domain		Other	0.00034
KAF25_006198	107097	108005	909	+	Enoyl-CoA hydratase/isomerase	Enoyl-CoA hydratase/isomerase	Enoyl-CoA hydratase ACTT3 (EC 4.2.1.17) (ACT-toxin biosynthesis protein 3)	Other	0.000634
KAF25_006209	109441	110859	1419	-				Other	0.00064
KAF25_006199	119673	125608	5936	+	Glycosyltransferase like family 2		Type 2 glycosyltransferase (EC 2.4.1.-)	Other	0.000387
KAF25_006210	130893	132122	1230	-				Other	0.000174
KAF25_006200	132819	135023	2205	+	GWT1	Phosphatidylinositol anchor biosynthesis protein PIGW/GWT1	GPI-anchored wall transfer protein 1 (EC 2.3.-.-)	Other	0.000704
KAF25_006201	139707	143137	3431	+	Protein kinase domain	Protein kinase domain	Serine/threonine-protein kinase KIN4 (EC 2.7.11.1)	Other	0.000603
KAF25_006211	144230	146597	2368	-	Sodium/calcium exchanger protein	Sodium/calcium exchanger membrane region	Vacuolar calcium ion transporter (High copy number undoes manganese protein 1) (Manganese resistance 1 protein) (Vacuolar Ca(2+)/H(+) exchanger)	Other	0.002633	(+)	2.25862	(+)	2.24144
KAF25_006202	149171	150478	1308	+			SPRY domain-containing protein C285.10c	Other	0.003059
KAF25_006203	150847	152689	1843	+				Other	0.00151
KAF25_006204	152781	156815	4035	+	Kinesin motor domain; Kinesin-associated microtubule-binding	Kinesin motor domain; Kinesin-associated microtubule-binding domain	Kinesin-like protein bimC	Other	0.255533			(+)	1.48172
KAF25_006212	156868	159056	2189	-	RNA polymerase I specific transcription initiation factor	Rrn9 domain		Other	0.000913
KAF25_006213	159270	161240	1971	-	Pescadillo N-terminus	Pescadillo	Pescadillo homolog (Nucleolar protein 7 homolog)	Other	0.000308
KAF25_006205	161253	163097	1845	+	GPI transamidase subunit PIG-U		Phosphatidylinositol glycan anchor biosynthesis class U protein (Cell division cycle protein 91-like 1) (Protein CDC91-like 1) (GPI transamidase component PIG-U)	Other	0.001627
KAF25_006214	163305	164652	1348	-	Outer mitochondrial membrane transport complex protein; Glutathione S-transferase, C-terminal domain	Mitochondrial outer membrane transport complex Sam37/metaxin, N-terminal domain; Metaxin, glutathione S-transferase domain	Metaxin-like protein C409.19c	Other	0.027587
KAF25_006215	182320	184516	2197	-				Other	0.000231
KAF25_006206	184681	187991	3311	+	tRNA synthetases class I (I, L, M and V); Anticodon-binding domain of tRNA ligase	Aminoacyl-tRNA synthetase, class Ia; Methionyl/Valyl/Leucyl/Isoleucyl-tRNA synthetase, anticodon-binding	Isoleucine--tRNA ligase (EC 6.1.1.5) (Isoleucyl-tRNA synthetase) (IleRS)	Other	0.003005
KAF25_006232	188405	195541	7137	-	SacI homology domain	SAC domain	Phosphatidylinositol-3-phosphatase SAC1 (EC 3.1.3.64) (Phosphatidylinositol-4-phosphate phosphatase) (Recessive suppressor of secretory defect)	Other	0.000813
KAF25_006216	188777	192424	3648	+				Other	0.000931
KAF25_006217	195859	197129	1271	+	Ras family	Small GTPase	GTP-binding protein ypt5	Other	0.002538
KAF25_006218	198199	200640	2442	+	Mitochondrial inner membrane protein	Mitochondrial inner membrane protein Mitofilin	MICOS complex subunit MIC60 (Mitofilin)	Other	0.000922
KAF25_006233	200626	204004	3379	-			Folylpolyglutamate synthase (EC 6.3.2.17) (Folylpoly-gamma-glutamate synthetase) (FPGS) (Tetrahydrofolylpolyglutamate synthase) (Tetrahydrofolate synthase)	Other	0.000738
KAF25_006219	200764	202242	1479	+			Folylpolyglutamate synthase (EC 6.3.2.17) (Folylpoly-gamma-glutamate synthetase) (FPGS) (Tetrahydrofolylpolyglutamate synthase) (Tetrahydrofolate synthase)	Other	0.000579
KAF25_006234	204491	205564	1074	-	Glutathione-dependent formaldehyde-activating enzyme	CENP-V/GFA domain		Other	0.000905
KAF25_006220	206193	207941	1749	+	Domain of unknown function (DUF3835); Prefoldin subunit	Domain of unknown function DUF3835; Prefoldin-like		Other	0.000233
KAF25_006235	210573	211949	1377	-				Other	0.016095
KAF25_006236	211956	213711	1756	-	Ribosomal protein S17; Ribosomal_S17 N-terminal	Ribosomal protein S17/S11; 40S ribosomal protein S11, N-terminal	40S ribosomal protein S11-B (RP41) (S18) (Small ribosomal subunit protein uS17-B) (YS12)	Other	0.000762
KAF25_006221	213565	222705	9141	+	Spc7_C2; N-terminus of kinetochore NMS complex subunit Spc7; Spc7 kinetochore protein	Kinetochore protein Spc7, C-terminal domain; Spc7 kinetochore protein domain	Kinetochore protein spc7 (NMS complex subunit spc7)	Other	0.001714
KAF25_006237	222918	224591	1674	-	Vacuolar sorting 38 and autophagy-related subunit 14	UV radiation resistance protein/autophagy-related protein 14	Autophagy-related protein 14	Other	0.000606
KAF25_006222	224759	225639	881	+				Other	0.000551
KAF25_006223	225939	226534	596	+	Protein of unknown function (DUF3807)	Protein of unknown function DUF3807	Uncharacterized protein C16H5.15	Other	0.001357
KAF25_006224	227265	229639	2375	+	Protein kinase domain	Protein kinase domain	Casein kinase II subunit alpha (CK II subunit alpha) (EC 2.7.11.1)	Other	0.003177
KAF25_006238	229716	232724	3009	-	Centromere protein Scm3	Centromere protein Scm3/HJURP		Other	0.000435
KAF25_006225	232957	235236	2280	+	Apg6 BARA domain; Apg6 coiled-coil region	Atg6, BARA domain; Atg6/beclin, coiled-coil domain	Vacuolar protein sorting-associated protein 30 (Autophagy-related protein 6)	Other	0.002416
KAF25_006226	235906	240005	4100	+	ATPase family associated with various cellular activities (AAA)	ATPase, AAA-type, core	ATPase family AAA domain-containing protein 3B (AAA-TOB3)	Other	0.000478
KAF25_006239	235906	245634	9729	-	ABC transporter; ABC transporter transmembrane region	ABC transporter-like; ABC transporter type 1, transmembrane domain	Pleiotropic ABC efflux transporter of multiple drugs YBT1	Other	0.064374
KAF25_006227	250431	255162	4732	+	WD domain, G-beta repeat; Anaphase-promoting complex subunit 4 WD40 domain	WD40 repeat; Anaphase-promoting complex subunit 4, WD40 domain	Uncharacterized WD repeat-containing protein C26H5.03	Other	0.001801
KAF25_006228	255341	258467	3127	+	Peroxin 13, N-terminal region; Variant SH3 domain	Peroxin 13, N-terminal; SH3 domain	Peroxisomal membrane protein PAS20 (Peroxin-13)	Other	0.001698
KAF25_006240	258666	261684	3019	-	Dihydrouridine synthase (Dus)	tRNA-dihydrouridine synthase	tRNA-dihydrouridine(47) synthase [NAD(P)(+)] (EC 1.3.1.89) (tRNA-dihydrouridine synthase 3)	Other	0.001673
KAF25_006241	261976	265689	3714	-	Hypoxia induced protein conserved region	Hypoxia induced protein, domain	Respiratory supercomplex factor 2 homolog C1565.01	Other	0.001652
KAF25_006229	262256	263770	1515	+	Kelch motif; Galactose oxidase, central domain	Kelch repeat type 1;	Protein GLUTELIN PRECURSOR ACCUMULATION 3	Other	0.000659
KAF25_006230	274581	277160	2580	+			Transcription factor SFP1 (Split finger protein 1)	Other	0.001594
KAF25_006242	278860	281245	2386	-	Galactose oxidase, central domain; BTB/POZ domain; Kelch motif	BTB/POZ domain	RING finger protein B (Protein rngB)	Other	0.001014
KAF25_006231	281699	284400	2702	+	Anaphase-promoting complex subunit 4 WD40 domain; WD domain, G-beta repeat	Anaphase-promoting complex subunit 4, WD40 domain; WD40 repeat	WD repeat-containing protein slp1	Other	0.000475	(+)	1.33062	(+)	1.31793
KAF25_006243	286492	288318	1827	+	Glycosyl hydrolase family 47	Glycoside hydrolase family 47	Endoplasmic reticulum mannosyl-oligosaccharide 1,2-alpha-mannosidase (EC 3.2.1.113) (ER alpha-1,2-mannosidase) (ER mannosidase 1) (ERMan1) (Man9GlcNAc2-specific-processing alpha-mannosidase) (Mannosidase alpha class 1B member 1)	Other	0.132277
KAF25_006244	288486	291901	3416	+	Transcription factor IIA, alpha/beta subunit	Transcription factor IIA, alpha/beta subunit	Transcription initiation factor IIA large subunit (TFIIA large subunit)	Other	0.000912
KAF25_006245	298220	302544	4325	+	Methyltransferase domain		Secondary metabolism regulator LAE1 (Methyltransferase LAE1) (EC 2.1.1.-) (Velvet complex subunit LAE1)	Other	0.000763
KAF25_006259	302636	303915	1280	-	Mitochondrial ATP synthase g subunit	ATP synthase, F0 complex, subunit G, mitochondrial	ATP synthase subunit g, mitochondrial (ATPase subunit g)	Other	0.000814
KAF25_006260	304518	305705	1188	-	Zinc-binding dehydrogenase; Alcohol dehydrogenase GroES-like domain	Alcohol dehydrogenase, C-terminal; Alcohol dehydrogenase, N-terminal	L-arabinitol 4-dehydrogenase (LAD) (EC 1.1.1.12)	Other	0.002175
KAF25_006261	307737	308887	1151	-	Scaffold protein Nfu/NifU N terminal; NifU-like domain	Scaffold protein Nfu/NifU, N-terminal; NIF system FeS cluster assembly, NifU, C-terminal	NifU-like protein C1709.19c	Other	0.000616
KAF25_006246	309024	312224	3201	+	HIT zinc finger	Zinc finger, HIT-type	Zinc finger HIT domain-containing protein 3 (Thyroid hormone receptor interactor 3) (Thyroid receptor-interacting protein 3) (TR-interacting protein 3) (TRIP-3) (Fragment)	Other	0.005662
KAF25_006262	310136	311446	1311	-				Other	0.001319
KAF25_006247	314401	318900	4500	+	RasGEF N-terminal motif; RasGEF domain	Ras-like guanine nucleotide exchange factor, N-terminal; Ras guanine-nucleotide exchange factors catalytic domain	Ras guanine nucleotide exchange factor A (Aimless) (RasGEF domain-containing protein A)	Other	0.003011
KAF25_006248	319445	321135	1691	+				Other	0.003764
KAF25_006263	321408	321668	261	-				Other	0.000227
KAF25_006249	322466	324800	2335	+	Ribosomal protein S5, C-terminal domain; Ribosomal protein S5, N-terminal domain	Ribosomal protein S5, C-terminal; Ribosomal protein S5, N-terminal	Probable 37S ribosomal protein S5, mitochondrial	Other	0.00031
KAF25_006264	324321	324654	334	-	DASH complex subunit Dad3	DASH complex subunit Dad3	DASH complex subunit dad3 (Outer kinetochore protein dad3)	Other	0.000319
KAF25_006265	324924	333070	8147	-				Other	0.001831	(+)	2.07199	(+)	2.05772
KAF25_006266	333233	335247	2015	-	Mitochondrial carrier protein	Mitochondrial substrate/solute carrier	Mitochondrial GTP/GDP carrier protein 1	Other	0.001803
KAF25_006267	336060	338150	2091	-	RNA polymerase III subunit RPC82 helix-turn-helix domain; RNA polymerase III subunit RPC82	RNA polymerase III subunit RPC82-related, helix-turn-helix; RNA polymerase III Rpc82, C -terminal	DNA-directed RNA polymerase III subunit rpc-3 (RNA polymerase III subunit C3)	Other	0.008732
KAF25_006250	338725	340277	1553	+	Peptidase M16 inactive domain; Insulinase (Peptidase family M16)	Peptidase M16, C-terminal; Peptidase M16, N-terminal	Cytochrome b-c1 complex subunit 2, mitochondrial (Complex III subunit II) (Core protein II) (Ubiquinol-cytochrome c oxidoreductase complex core protein 2) (Ubiquinol-cytochrome c reductase complex 45 kDa protein)	Other	0.001829
KAF25_006251	341524	346481	4958	+	LsmAD domain	LsmAD domain	PAB1-binding protein 1 (Poly(A)-binding protein-binding protein)	Other	0.001831
KAF25_006252	350456	351808	1353	+				Signal Peptide (Sec/SPI)	0.994739	(+)	1.23083	(+)	1.22183
KAF25_006253	352602	356370	3769	+	WW domain	WW domain		Other	0.009162
KAF25_006268	355274	356142	869	-				Other	0.023032
KAF25_006269	356572	357795	1224	-				Other	0.389628
KAF25_006254	359786	361701	1916	+	Tubulin/FtsZ family, GTPase domain; Tubulin C-terminal domain	Tubulin/FtsZ, GTPase domain; Tubulin/FtsZ, 2-layer sandwich domain	Tubulin alpha chain (Alpha-tubulin)	Other	0.012948
KAF25_006255	362509	363675	1167	+	HMGL-like	Pyruvate carboxyltransferase	3-hydroxy-3-isohexenylglutaryl-CoA/hydroxy-methylglutaryl-CoA lyase (HIHG-CoA lyase) (HMG-CoA lyase) (EC 4.1.3.26) (EC 4.1.3.4) ((S)-3-hydroxy-3-methylglutaryl-CoA acetoacetate-lyase) (3-hydroxy-3-(4-methylpent-3-en-1-yl)glutaryl-CoA acetate-lyase)	Other	0.000941
KAF25_006256	364107	366343	2237	+	ATP synthase alpha/beta family, nucleotide-binding domain; ATP synthase alpha/beta family, beta-barrel domain	ATPase, F1/V1/A1 complex, alpha/beta subunit, nucleotide-binding domain; ATPase, F1/V1/A1 complex, alpha/beta subunit, N-terminal domain	V-type proton ATPase subunit B (V-ATPase subunit B) (V-ATPase 57 kDa subunit) (Vacuolar proton pump subunit B)	Other	0.000564
KAF25_006257	366364	368004	1641	+	Putative diphthamide synthesis protein	Diphthamide synthesis DPH1/DPH2	2-(3-amino-3-carboxypropyl)histidine synthase subunit 1 (EC 2.5.1.108) (Diphthamide biosynthesis protein 1) (Diphtheria toxin resistance protein 1) (S-adenosyl-L-methionine:L-histidine 3-amino-3-carboxypropyltransferase 1)	Other	0.000666
KAF25_006270	368398	368838	441	-	Ctf8	Chromosome transmission fidelity protein 8	Chromosome transmission fidelity protein 8	Other	0.001416
KAF25_006258	369269	370486	1218	+	Ribosomal protein S6e	Ribosomal protein S6e	40S ribosomal protein S6-B	Other	0.001267
KAF25_006271	371158	383327	12170	-	Domain of Unknown Function (DUF913); Domain of Unknown Function (DUF908); Ubiquitin binding region; HECT-domain (ubiquitin-transferase)	E3 ubiquitin ligase, domain of unknown function DUF913; E3 ubiquitin ligase, domain of unknown function DUF908; HUWE1/Rev1, ubiquitin binding region; HECT domain	E3 ubiquitin-protein ligase TOM1-like (EC 2.3.2.26) (HECT-type E3 ubiquitin transferase TOM1-like)	Other	0.000674
KAF25_006272	385920	389969	4050	+	Rab-GTPase-TBC domain	Rab-GTPase-TBC domain	GTPase-activating protein GYP5	Other	0.000424
KAF25_006284	389967	391127	1161	-	Ribosomal protein S8e	Ribosomal protein S8e/ribosomal biogenesis NSA2	40S ribosomal protein S8-B (RP19) (S14) (Small ribosomal subunit protein eS8-B) (YS9)	Other	0.002138
KAF25_006285	391605	394004	2400	-				Other	0.001838
KAF25_006273	395528	397875	2348	+	3-oxo-5-alpha-steroid 4-dehydrogenase	3-oxo-5-alpha-steroid 4-dehydrogenase, C-terminal	Putative enoyl reductase C646.07c (EC 1.3.1.38)	Other	0.000568
KAF25_006286	396911	397717	807	-	GCN5-like protein 1 (GCN5L1)	Biogenesis of lysosome-related organelles complex 1 subunit 1		Other	0.000447
KAF25_006287	397967	402288	4322	-	RAM signalling pathway protein	RAM signalling pathway, SOG2	Leucine-rich repeat-containing protein sog2	Other	0.000641
KAF25_006274	403525	405495	1971	+	Helicase conserved C-terminal domain; RecQ zinc-binding; DEAD/DEAH box helicase	Helicase, C-terminal; ATP-dependent DNA helicase RecQ, zinc-binding domain; DEAD/DEAH box helicase domain	Bloom syndrome protein homolog (EC 3.6.4.12) (RecQ helicase homolog)	Other	0.001078
KAF25_006288	405485	408094	2610	-	Fungal specific transcription factor domain; Fungal Zn(2)-Cys(6) binuclear cluster domain	Transcription factor domain, fungi; Zn(2)-C6 fungal-type DNA-binding domain	Transcription factor lepE (Leporins biosynthesis protein E)	Other	0.002376
KAF25_006275	409602	410543	942	+				Signal Peptide (Sec/SPI)	0.99364
KAF25_006289	412009	414447	2439	-	Fungal specific transcription factor domain; Fungal Zn(2)-Cys(6) binuclear cluster domain	Transcription factor domain, fungi; Zn(2)-C6 fungal-type DNA-binding domain	Transcription factor asR3 (Xenovulene A biosynthesis cluster protein R3)	Other	0.001569
KAF25_006276	416159	417824	1666	+				Signal Peptide (Sec/SPI)	0.999471
KAF25_006277	422720	424198	1479	+	AAA domain	DNA2/NAM7 helicase-like, C-terminal		Other	0.088855
KAF25_006290	425339	426096	758	-				Other	0.001563
KAF25_006278	427270	430486	3217	+				Other	0.001379
KAF25_006291	430721	432410	1690	-				Other	0.000348
KAF25_006292	433821	435248	1428	-				Other	0.001516
KAF25_006293	435617	437944	2328	-				Other	0.005279
KAF25_006279	435713	436378	666	+	Protein of unknown function (DUF2470)	Domain of unknown function DUF2470		Other	0.001027
KAF25_006294	438406	440349	1944	-				Other	0.000357
KAF25_006295	441407	444163	2757	-	DEAD/DEAH box helicase; Helicase conserved C-terminal domain	DEAD/DEAH box helicase domain; Helicase, C-terminal	ATP-dependent RNA helicase dbp6 (EC 3.6.4.13)	Other	0.002565
KAF25_006280	444760	446314	1555	+	PIGA (GPI anchor biosynthesis); Glycosyl transferases group 1	PIGA, GPI anchor biosynthesis; Glycosyl transferase, family 1	Phosphatidylinositol N-acetylglucosaminyltransferase gpi3 subunit (EC 2.4.1.198) (GlcNAc-PI synthesis protein)	Other	0.003615
KAF25_006296	446627	449779	3153	-				Other	0.167575
KAF25_006297	450605	453685	3081	-	WD domain, G-beta repeat	WD40 repeat	Mitogen-activated protein kinase-binding protein 1 (JNK-binding protein 1) (JNKBP-1)	Other	0.000793
KAF25_006298	454760	458376	3617	-	Rgp1	Reduced growth phenotype protein 1	RAB6A-GEF complex partner protein 2 (Retrograde Golgi transport protein RGP1 homolog)	Other	0.000491
KAF25_006281	462449	466131	3683	+	Aldehyde dehydrogenase family	Aldehyde dehydrogenase domain	Aldehyde dehydrogenase (ALDDH) (ALDH) (EC 1.2.1.3) (Allergen Cla h 3) (Allergen Cla h III) (allergen Cla h 10)	Other	0.001886
KAF25_006282	467715	469358	1644	+	Cyclophilin type peptidyl-prolyl cis-trans isomerase/CLD	Cyclophilin-type peptidyl-prolyl cis-trans isomerase domain	Peptidyl-prolyl isomerase CWC27 (PPIase CWC27) (EC 5.2.1.8) (Rotamase CWC27)	Other	0.000845
KAF25_006283	470799	473144	2346	+	HSF-type DNA-binding	Heat shock factor (HSF)-type, DNA-binding	Heat shock factor protein (HSF) (Heat shock transcription factor) (HSTF)	Other	0.00399
KAF25_006299	490373	494394	4022	+	Cyclin, N-terminal domain; Cyclin, C-terminal domain	Cyclin, N-terminal; Cyclin, C-terminal domain	G1/S-specific cyclin CCN1	Other	0.000212
KAF25_006300	496167	498156	1990	+	Cyclophilin type peptidyl-prolyl cis-trans isomerase/CLD	Cyclophilin-type peptidyl-prolyl cis-trans isomerase domain	Peptidyl-prolyl cis-trans isomerase-like 3 (PPIase) (EC 5.2.1.8) (Rotamase)	Other	0.002655
KAF25_006312	497073	498227	1155	-				Other	0.007347
KAF25_006313	499977	506308	6332	-	Cation efflux family	Cation efflux protein	Zinc/cadmium resistance protein	Other	0.002543
KAF25_006301	500661	503195	2535	+	DnaJ domain; Domain of unknown function (DUF3395)	DnaJ domain; DnaJ-like protein C11, C-terminal	Uncharacterized J domain-containing protein C63.03	Other	0.000263
KAF25_006302	506418	510688	4271	+				Other	0.012537
KAF25_006303	511077	512642	1566	+	Memo-like protein	MEMO1 family	Protein MEMO1 (Mediator of ErbB2-driven cell motility 1) (Memo-1)	Other	0.001224
KAF25_006304	513922	516344	2423	+	Syntaxin; SNARE domain	Syntaxin, N-terminal domain; Target SNARE coiled-coil homology domain	Syntaxin-like protein psy1	Other	0.00425
KAF25_006314	517045	517773	729	-				Other	0.002198
KAF25_006315	519245	522790	3546	-	Glycosyl hydrolases family 18	Glycoside hydrolase family 18, catalytic domain	Chitinase 1 (EC 3.2.1.14)	Other	0.003149
KAF25_006305	522861	526534	3674	+	Methyltransferase domain; Zinc finger C-x8-C-x5-C-x3-H type (and similar)	Zinc finger, CCCH-type	mRNA 3'-end-processing protein YTH1	Other	0.001775
KAF25_006316	526830	528410	1581	-	Fungal family of unknown function (DUF1776)	Protein of unknown function DUF1776, fungi	UPF0744 protein C106.03	Other	0.000695
KAF25_006306	529450	533267	3818	+	Amidase	Amidase signature domain	Acetamidase (EC 3.5.1.4)	Other	0.000905
KAF25_006317	531809	533065	1257	-				Other	0.012946
KAF25_006318	537630	541479	3850	-	Spa2 homology domain (SHD) of GIT	GIT, Spa2 homology (SHD) domain	Protein SPA2	Other	0.00571	(+)	1.04348	(+)	1.03707
KAF25_006319	542969	544902	1934	-	Alcohol acetyltransferase	Alcohol acetyltransferase/N-acetyltransferase	Probable alcohol acetyltransferase FCK4 (EC 2.3.1.-) (Cytokinin biosynthesis protein 4)	Other	0.000999
KAF25_006320	544912	547520	2609	-	Ssu72-like protein	RNA polymerase II subunit A	RNA polymerase II subunit A C-terminal domain phosphatase SSU72 (CTD phosphatase SSU72) (EC 3.1.3.16) (Suppressor of SUA7 protein 2 homolog)	Other	0.00211
KAF25_006307	550820	552331	1512	+	SH3 domain	SH3 domain	NAP1-binding protein 2	Other	0.000635
KAF25_006321	553089	557241	4153	-	SNF2 family N-terminal domain; UDP-glucoronosyl and UDP-glucosyl transferase	SNF2-related, N-terminal domain; UDP-glucuronosyl/UDP-glucosyltransferase	UDP-glucuronosyltransferase 2C1 (UDPGT 2C1) (EC 2.4.1.17) (Fragment)	Other	0.179222	(+)	1.23005	(+)	1.211
KAF25_006322	558954	563963	5010	-	Ykl077w/Psg1 (Pma1 Stabilization in Golgi)	Pma1 stabilization in the Golgi protein 1		Signal Peptide (Sec/SPI)	0.566148
KAF25_006308	560274	561749	1476	+	JmjC domain, hydroxylase	JmjC domain	Lysine-specific demethylase 4B (EC 1.14.11.66) (JmjC domain-containing histone demethylation protein 3B) (Jumonji domain-containing protein 2B) ([histone H3]-trimethyl-L-lysine(9) demethylase 4B)	Other	0.001785
KAF25_006309	565335	568116	2782	+	Oxidoreductase FAD-binding domain; Oxidoreductase NAD-binding domain	Flavoprotein pyridine nucleotide cytochrome reductase-like, FAD-binding domain; Oxidoreductase FAD/NAD(P)-binding	NADH-cytochrome b5 reductase 2 (EC 1.6.2.2) (Mitochondrial cytochrome b reductase)	Other	0.000535
KAF25_006323	566830	571244	4415	-	Peptidase family M28; Transferrin receptor-like dimerisation domain; PA domain	Peptidase M28; Transferrin receptor-like, dimerisation domain; PA domain	Probable glutamate carboxypeptidase ARB_02390 (EC 3.4.17.21)	Other	0.000484
KAF25_006310	572152	577804	5653	+	Major Facilitator Superfamily	Major facilitator superfamily	Major facilitator superfamily multidrug transporter mfsB	Other	0.060744
KAF25_006324	575779	577245	1467	-	SprT-like family	SprT-like		Other	0.003364			(+)	1.06415
KAF25_006325	580571	583199	2629	-	F-box-like	F-box domain		Other	0.000825
KAF25_006311	584114	587014	2901	+				Other	0.001808
KAF25_006326	587379	588338	960	-				Other	0.010305
KAF25_006327	589484	595248	5765	+	NAD(P)H-binding; Hsp70 protein	NAD(P)-binding domain; Heat shock protein 70 family	Ribosome-associated molecular chaperone SSB1 (EC 3.6.4.10) (Heat shock protein SSB1) (Hsp70 chaperone Ssb)	Other	0.002635
KAF25_006328	597830	598612	783	+				Other	0.004258
KAF25_006341	600947	601216	270	-				Other	0.000475
KAF25_006329	609061	609659	599	+				Signal Peptide (Sec/SPI)	0.590332
KAF25_006342	613614	621993	8380	-	RNA polymerase Rpb1, domain 6; RNA polymerase Rpb1, domain 5; RNA polymerase Rpb1, domain 7; RNA polymerase Rpb1, domain 4; RNA polymerase Rpb1, domain 1; RNA polymerase Rpb1, domain 3; RNA polymerase Rpb1, domain 2; WD domain, G-beta repeat	RNA polymerase Rpb1, domain 6; RNA polymerase Rpb1, domain 5; RNA polymerase Rpb1, domain 7; RNA polymerase Rpb1, domain 4; RNA polymerase Rpb1, domain 1; RNA polymerase Rpb1, domain 3; RNA polymerase, alpha subunit; WD40 repeat	DNA-directed RNA polymerase II subunit rpb1 (RNA polymerase II subunit 1) (RNA polymerase II subunit B1) (EC 2.7.7.6) (DNA-directed RNA polymerase III largest subunit)	Other	0.000847
KAF25_006330	622148	624282	2135	+	Thg1 C terminal domain; tRNAHis guanylyltransferase	Thg1 C-terminal domain; tRNAHis guanylyltransferase catalytic domain	tRNA(His) guanylyltransferase (EC 2.7.7.79) (tRNA-histidine guanylyltransferase)	Other	0.001156
KAF25_006343	623542	624198	657	-				Other	0.001042
KAF25_006344	624452	632894	8443	-	Domain of unknown function (DUF1708)	Domain of unknown function DUF1708	Morphogenesis-related protein MSB1 (Multicopy suppressor of bud emergence 1)	Other	0.00151
KAF25_006331	625134	627626	2493	+	Protein of unknown function (DUF726)	Protein of unknown function DUF726	Uncharacterized membrane protein C6F6.13c	Other	0.00065
KAF25_006345	634488	637554	3067	-	Uracil DNA glycosylase superfamily	Uracil-DNA glycosylase-like	Uracil-DNA glycosylase (UDG) (EC 3.2.2.27)	Other	0.001087	(+)	1.1009	(+)	1.09842
KAF25_006332	637755	641009	3255	+	Sel1 repeat	Sel1-like repeat	Protein sel-1 homolog 1 (Suppressor of lin-12-like protein 1) (Sel-1L)	Signal Peptide (Sec/SPI)	0.898785
KAF25_006333	641260	642320	1061	+	Chitin synthesis regulation, resistance to Congo red	Chitin synthesis regulation, Congo red resistance, RCR protein		Other	0.000149
KAF25_006346	642602	643349	748	-				Other	0.005265
KAF25_006334	643609	647370	3762	+	Threonyl and Alanyl tRNA synthetase second additional domain; tRNA synthetases class II (A); DHHA1 domain	Threonyl/alanyl tRNA synthetase, SAD; Alanyl-tRNA synthetase, class IIc, N-terminal; DHHA1 domain	Alanine--tRNA ligase (EC 6.1.1.7) (Alanyl-tRNA synthetase) (AlaRS)	Other	0.002158
KAF25_006347	647459	649086	1628	-	Putative S-adenosyl-L-methionine-dependent methyltransferase	Protein arginine methyltransferase NDUFAF7	Protein arginine methyltransferase NDUFAF7 homolog, mitochondrial (EC 2.1.1.320) (NADH dehydrogenase [ubiquinone] complex I, assembly factor 7 homolog) (Protein midA homolog)	Other	0.00042
KAF25_006348	649508	652685	3178	-	TFIIS helical bundle-like domain; Transcription factor S-II (TFIIS); Transcription factor S-II (TFIIS), central domain	Transcription factor IIS, N-terminal; Zinc finger, TFIIS-type; Transcription elongation factor S-II, central domain	Transcription elongation factor S-II (TFIIS)	Other	0.000664
KAF25_006335	649797	651143	1347	+	Pyridoxal-phosphate dependent enzyme	Pyridoxal-phosphate dependent enzyme	Cysteine synthase 2 (CS 2) (EC 2.5.1.47) (Cysteine synthase-like protein) (CSl) (O-acetylserine (thiol)-lyase 2) (OAS-TL 2) (O-acetylserine sulfhydrylase 2)	Other	0.003701
KAF25_006349	653327	657001	3675	-	XPG I-region; XPG N-terminal domain	XPG-I domain; XPG N-terminal	DNA repair protein rad13 (EC 3.1.-.-)	Other	0.004461
KAF25_006350	657318	659634	2317	-	Eisosome component PIL1	Eisosome component PIL1/LSP1	Sphingolipid long chain base-responsive protein PIL1	Other	0.000221
KAF25_006336	657403	657789	387	+	LSM domain	LSM domain, eukaryotic/archaea-type	N-alpha-acetyltransferase 38-B, NatC auxiliary subunit (LSM domain-containing protein 1-B)	Other	0.000422
KAF25_006337	660885	670209	9325	+	SET domain; EZH2 N-terminal domain; MCSS domain; Bap31/Bap29 cytoplasmic coiled-coil domain; Bap31/Bap29 transmembrane region; CXC domain	SET domain; EZH2, N-terminal domain; MCSS domain; Bap31/Bap29 cytoplasmic coiled-coil domain; BAP29/BAP31, transmembrane domain; Pre-SET CXC domain	Histone-lysine N-methyltransferase EZH2 (EC 2.1.1.356) (Enhancer of zeste homolog 2)	Other	0.000836
KAF25_006351	667159	668556	1398	-	Protein of unknown function (DUF1479)	Protein of unknown function DUF1479	Uncharacterized protein YbiU	Other	0.001021
KAF25_006352	669153	672629	3477	-	Berberine and berberine like; FAD binding domain	Berberine/berberine-like; FAD linked oxidase, N-terminal	FAD-linked oxidoreductase srdI (EC 1.1.1.-) (Sordarial biosynthesis cluster protein srdI)	Other	0.000699
KAF25_006338	673322	673737	416	+	Zinc-binding; 4F5 protein related disordered region	At2g23090-like, zinc-binding domain; Uncharacterised protein family SERF, N-terminal	Uncharacterized protein At2g23090	Other	0.001586
KAF25_006353	674005	675233	1229	-	2OG-Fe(II) oxygenase superfamily; non-haem dioxygenase in morphine synthesis N-terminal	Oxoglutarate/iron-dependent dioxygenase; Non-haem dioxygenase N-terminal domain	2-oxoglutarate-dependent dioxygenase FGSG_00048 (EC 1.14.-.-) (Gramillins biosynthesis cluster protein FGSG_00048)	Other	0.001198
KAF25_006354	675737	678714	2978	-	WD domain, G-beta repeat	WD40 repeat	U3 small nucleolar RNA-associated protein 17 (U3 snoRNA-associated protein 17) (U3 protein 17 required for transcription)	Other	0.000908
KAF25_006339	678961	682019	3059	+	RNA polymerases N / 8 kDa subunit	DNA-directed RNA polymerase, subunit N/Rpb10	DNA-directed RNA polymerases I, II, and III subunit RPABC5 (RNA polymerases I, II, and III subunit ABC5) (ABC10-beta) (ABC8) (DNA-directed RNA polymerases I, II, and III 8.3 kDa polypeptide)	Other	0.00176
KAF25_006340	683582	688162	4581	+				Other	0.001377
KAF25_006368	688478	691893	3416	-	Lysine methyltransferase	Lysine methyltransferase	Protein-lysine N-methyltransferase EFM2 (EC 2.1.1.-) (Elongation factor methyltransferase 2)	Other	0.000637
KAF25_006369	692732	693520	789	-				Other	0.002601
KAF25_006370	694244	697207	2964	-				Other	0.001703
KAF25_006371	703807	707061	3255	-	Dynein light chain type 1	Dynein light chain, type 1/2	Dynein light chain, cytoplasmic (8 kDa cytoplasmic dynein light chain)	Other	0.000733
KAF25_006355	710323	713266	2944	+	RNA recognition motif. (a.k.a. RRM, RBD, or RNP domain)	RNA recognition motif domain	Multiple RNA-binding domain-containing protein 1	Other	0.000505
KAF25_006356	714243	717138	2896	+	TEA/ATTS domain	TEA/ATTS domain	Conidiophore development regulator abaA	Other	0.001282
KAF25_006357	720871	722445	1575	+				Signal Peptide (Sec/SPI)	0.898773	(+)	1.12101	(+)	1.10302
KAF25_006372	723067	726509	3443	-	Cyclophilin type peptidyl-prolyl cis-trans isomerase/CLD	Cyclophilin-type peptidyl-prolyl cis-trans isomerase domain	Peptidyl-prolyl cis-trans isomerase H (PPIase H) (EC 5.2.1.8) (Rotamase H)	Other	0.002665
KAF25_006358	728097	731915	3819	+	Ring finger domain	Zinc finger, RING-type	E3 ubiquitin-protein ligase RNF167 (EC 2.3.2.27) (RING finger protein 167) (RING-type E3 ubiquitin transferase RNF167)	Other	0.009437
KAF25_006373	730904	731830	927	-	Protein of unknown function (DUF3752)	Protein of unknown function DUF3752		Other	0.001259
KAF25_006359	732076	738397	6322	+	PIG-P; Golgi CORVET complex core vacuolar protein 8	PIG-P; Vacuolar protein sorting-associated protein 8, central domain	Vacuolar protein sorting-associated protein 8 homolog	Other	0.000984
KAF25_006360	740299	742720	2422	+				Other	0.00107
KAF25_006361	743902	746019	2118	+				Other	0.000388
KAF25_006374	748376	749005	630	-				Other	0.000504
KAF25_006362	749758	751839	2082	+	DEAD/DEAH box helicase; Helicase conserved C-terminal domain	DEAD/DEAH box helicase domain; Helicase, C-terminal	ATP-dependent RNA helicase ROK1 (EC 3.6.4.13)	Other	0.000389
KAF25_006363	752998	754848	1851	+	Glycine-rich protein domain (DUF2403); Putative TOS1-like glycosyl hydrolase (DUF2401)	Cell wall protein YJL171C/Tos1, N-terminal; Cell wall protein YJL171C/Tos1, C-terminal	PGA52-like protein ARB_06390 (Allergen Asp f 4 homolog)	Signal Peptide (Sec/SPI)	0.925365	(+)	4.31394
KAF25_006375	754841	757283	2443	-	tRNA synthetases class II (D, K and N); OB-fold nucleic acid binding domain	Aminoacyl-tRNA synthetase, class II (D/K/N); OB-fold nucleic acid binding domain, AA-tRNA synthetase-type	Lysine--tRNA ligase, mitochondrial (EC 6.1.1.6) (Lysyl-tRNA synthetase) (LysRS)	Other	0.001772
KAF25_006364	757413	760207	2795	+	Actin	Actin family	Actin-related protein 4 (Actin-like protein ARP4) (Actin-like protein 4)	Other	0.001205
KAF25_006376	759242	760186	945	-	Uracil DNA glycosylase superfamily	Uracil-DNA glycosylase-like	G/U mismatch-specific uracil DNA glycosylase (EC 3.2.2.28) (Uracil mismatch repair protein)	Other	0.000419
KAF25_006377	761008	765489	4482	-	Pyridine nucleotide-disulphide oxidoreductase	FAD/NAD(P)-binding domain	Thioredoxin reductase (EC 1.8.1.9)	Other	0.10123
KAF25_006365	761661	763222	1562	+	UTP--glucose-1-phosphate uridylyltransferase	UDPGP family	UDP-N-acetylglucosamine pyrophosphorylase (EC 2.7.7.23)	Other	0.00106
KAF25_006378	765562	768287	2726	-	Vps53-like, N-terminal	Vps53-like, N-terminal	Vacuolar protein sorting-associated protein 53 homolog	Other	0.004113
KAF25_006379	768419	772438	4020	-	Fibronectin type III domain	Fibronectin type III		Other	0.008508
KAF25_006366	775857	778253	2397	+	LNS2 (Lipin/Ned1/Smp2); lipin, N-terminal conserved region	Lipin/Ned1/Smp2 (LNS2); Lipin, N-terminal	Nuclear elongation and deformation protein 1	Other	0.002588
KAF25_006394	778726	781345	2620	-	Phosphoribosyl-ATP pyrophosphohydrolase; Histidinol dehydrogenase; Phosphoribosyl-AMP cyclohydrolase	Phosphoribosyl-ATP pyrophosphohydrolase-like; Histidinol dehydrogenase; Phosphoribosyl-AMP cyclohydrolase domain	Histidine biosynthesis trifunctional protein [Includes: Phosphoribosyl-AMP cyclohydrolase (EC 3.5.4.19); Phosphoribosyl-ATP pyrophosphohydrolase (EC 3.6.1.31); Histidinol dehydrogenase (HDH) (EC 1.1.1.23)]	Other	0.080571
KAF25_006395	781680	784959	3280	-	Peptidase M16 inactive domain; Insulinase (Peptidase family M16)	Peptidase M16, C-terminal; Peptidase M16, N-terminal	Mitochondrial-processing peptidase subunit beta (EC 3.4.24.64) (Beta-MPP) (Complex III subunit I) (Core protein I) (Cytochrome b-c1 complex subunit 1, mitochondrial) (Processing enhancing protein) (Ubiquinol-cytochrome c oxidoreductase core protein 1) (Ubiquinol-cytochrome c reductase complex 50 kDa protein)	Other	0.002356
KAF25_006367	781932	782693	762	+	Transcription initiation factor IID, 31kD subunit	Transcription initiation factor TAFII31	Transcription initiation factor TFIID subunit 9 (TAFII-17) (TAFII20) (TBP-associated factor 17 kDa) (TBP-associated factor 9)	Other	0.000965
KAF25_006380	785170	790806	5637	+	CBS domain; Raffinose synthase or seed imbibition protein Sip1; IMP dehydrogenase / GMP reductase domain	CBS domain; Glycosyl hydrolases 36; IMP dehydrogenase/GMP reductase	Inosine-5'-monophosphate dehydrogenase (IMP dehydrogenase) (IMPD) (IMPDH) (EC 1.1.1.205)	Other	0.00076
[truncated: 9,235 more rows]

## Sheet: Table S2
Gene ID	F156N33	11440	13316	13826	36457	54396	54754	66272	66944	A-28020	A-28035	A-28040	A-28041	A-28043
KAF25_000001	193	0	0	0	0	0	0	0	0	0	0	0	0	0
KAF25_000002	126	0	0	0	0	0	0	0	0	0	0	0	0	0
KAF25_000003	436	0	0	0	0	0	431	0	0	0	0	0	0	0
KAF25_000004	492	480	555	444	537	294	537	511	574	510	558	554	529	505
KAF25_000005	576	516	638	521	523	297	561	545	643	587	631	592	524	514
KAF25_000006	238	213	307	252	249	140	266	266	288	244	309	258	238	261
KAF25_000007	515	549	632	554	600	321	574	501	676	570	652	600	597	570
KAF25_000008	190	175	204	166	184	104	193	161	204	206	192	196	198	177
KAF25_000009	163	153	169	134	175	94	184	109	195	126	152	161	145	144
KAF25_000010	162	134	187	158	166	95	162	151	188	176	197	181	170	150
KAF25_000011	281	301	390	330	347	224	365	343	413	387	393	379	386	373
KAF25_000012	238	248	275	204	271	170	228	247	285	282	278	257	237	241
KAF25_000013	970	921	1106	889	1010	563	1010	931	1090	1015	1200	1083	940	920
KAF25_000014	188	271	295	240	284	160	289	259	316	292	314	299	275	265
KAF25_000015	540	551	637	538	642	354	573	570	670	619	713	586	572	583
KAF25_000016	255	238	242	220	250	140	241	236	269	233	253	242	232	219
KAF25_000017	609	631	670	596	661	364	657	625	728	686	732	653	609	642
KAF25_000018	208	197	219	179	188	104	197	189	218	209	238	234	196	186
KAF25_000019	157	148	183	142	135	77	159	162	164	167	158	158	158	147
KAF25_000020	521	473	578	523	528	299	579	540	609	568	629	542	537	547
KAF25_000021	535	520	575	532	547	308	536	533	615	589	621	578	553	542
KAF25_000022	141	135	183	125	155	98	150	144	159	150	169	151	139	150
KAF25_000023	645	652	762	692	692	382	617	651	792	686	759	718	661	685
KAF25_000024	911	847	959	824	888	548	914	934	1102	994	1084	990	933	960
KAF25_000025	852	936	1109	875	1025	631	936	943	1103	1045	1073	1048	1004	984
KAF25_000026	210	195	253	210	222	121	221	210	249	221	283	239	206	188
KAF25_000027	494	474	598	487	454	254	497	473	549	497	559	555	500	469
KAF25_000028	223	228	230	229	209	141	233	237	236	231	248	227	191	203
KAF25_000029	221	247	268	229	269	164	252	242	308	310	272	283	243	221
KAF25_000030	652	643	782	635	706	388	672	706	821	722	782	734	712	709
KAF25_000031	394	362	418	360	382	231	379	355	475	390	394	411	379	379
KAF25_000032	246	275	300	240	252	161	241	273	318	282	310	314	282	257
KAF25_000033	203	201	260	209	239	108	200	220	239	234	233	248	217	226
KAF25_000034	180	162	239	176	188	103	187	172	209	175	213	206	171	186
KAF25_000035	169	161	194	163	174	91	181	171	219	180	201	176	171	145
KAF25_000036	579	673	775	592	746	417	715	686	795	733	778	705	690	711
KAF25_000037	347	287	382	324	354	194	337	325	359	343	375	359	332	363
KAF25_000038	725	710	781	659	792	439	716	656	833	752	833	777	705	754
KAF25_000039	568	492	589	429	523	309	463	435	580	513	588	564	505	527
KAF25_000040	229	229	243	235	213	114	225	212	258	242	243	250	211	217
KAF25_000041	534	518	546	496	496	333	541	512	609	485	539	517	484	481
KAF25_000042	206	184	241	197	208	121	223	218	241	230	246	265	199	192
KAF25_000043	215	186	277	198	232	134	207	202	287	234	266	241	262	211
KAF25_000044	503	535	652	486	579	318	572	540	647	580	615	607	552	559
KAF25_000045	173	173	194	157	171	87	160	181	199	191	183	201	183	179
KAF25_000046	273	275	352	290	309	182	292	295	372	349	315	383	296	303
KAF25_000047	307	305	333	294	332	200	313	305	372	294	367	355	310	340
KAF25_000048	161	147	137	109	125	84	150	135	178	140	162	150	162	162
KAF25_000049	304	263	350	271	277	177	280	303	348	327	343	317	306	253
KAF25_000050	146	130	160	183	143	92	152	160	171	171	185	180	159	162
KAF25_000051	116	92	138	98	125	63	86	108	142	141	124	129	107	116
KAF25_000052	151	141	175	135	118	97	132	131	157	147	145	146	126	146
KAF25_000053	258	240	313	239	275	144	238	243	278	292	327	295	245	268
KAF25_000054	268	277	358	280	301	179	307	304	328	310	316	335	296	281
KAF25_000055	344	351	407	370	379	220	357	365	408	392	384	386	349	359
KAF25_000056	220	223	204	202	255	120	205	194	240	256	232	240	194	236
KAF25_000057	254	261	280	233	283	186	263	266	311	302	281	290	263	263
KAF25_000058	376	349	419	331	411	235	344	403	404	396	407	418	397	395
KAF25_000059	385	340	353	322	404	214	366	374	423	396	428	435	349	378
KAF25_000060	101	75	93	94	96	49	87	91	107	99	89	95	91	71
KAF25_000061	265	258	263	213	265	131	244	256	343	257	310	278	242	297
KAF25_000062	678	684	754	669	723	442	726	683	792	771	771	774	680	732
KAF25_000063	137	119	178	139	163	91	179	149	178	166	168	157	138	163
KAF25_000064	942	905	1022	856	1050	565	927	915	1070	963	1030	984	898	965
KAF25_000065	212	236	259	211	256	155	247	222	265	242	269	266	244	237
KAF25_000066	414	428	485	445	494	251	436	405	524	415	496	451	404	486
KAF25_000067	521	546	654	536	547	333	519	540	610	559	645	628	549	565
KAF25_000068	241	251	300	222	283	156	251	228	301	279	273	289	259	252
KAF25_000069	284	264	302	269	314	193	245	256	317	293	330	282	259	322
KAF25_000070	170	160	168	181	182	136	203	167	223	200	202	165	172	206
KAF25_000071	246	210	285	229	251	133	258	240	258	253	289	286	265	251
KAF25_000072	550	493	541	487	519	269	516	493	617	523	533	543	493	550
KAF25_000073	365	382	404	320	434	261	356	377	430	397	382	367	349	377
KAF25_000074	286	276	281	263	295	175	283	268	316	304	309	289	272	284
KAF25_000075	767	767	917	723	871	433	835	772	925	833	952	852	773	802
KAF25_000076	269	277	288	244	309	176	298	243	330	284	291	288	238	255
KAF25_000077	512	479	659	488	597	319	557	555	620	557	638	621	546	530
KAF25_000078	334	337	405	299	384	187	331	331	403	320	383	370	346	315
KAF25_000079	679	707	817	719	748	466	746	745	796	793	891	820	694	757
KAF25_000080	476	472	499	431	502	266	490	445	507	479	523	488	456	461
KAF25_000081	438	410	513	421	433	238	410	395	543	497	494	474	460	413
KAF25_000082	196	213	266	188	212	125	208	223	246	213	254	206	194	204
KAF25_000083	715	684	832	749	797	430	815	764	873	784	812	835	802	783
KAF25_000084	742	714	804	721	752	425	694	716	809	792	846	809	709	805
KAF25_000085	177	171	185	163	172	111	171	179	201	193	196	207	177	200
KAF25_000086	472	415	514	452	453	239	428	421	480	476	520	488	444	481
KAF25_000087	304	245	279	277	289	190	266	303	301	306	326	279	251	269
KAF25_000088	167	187	201	162	195	117	185	196	176	187	223	194	179	159
KAF25_000089	306	262	310	270	298	163	311	288	318	279	306	316	276	295
KAF25_000090	167	138	182	138	155	74	138	147	184	132	169	149	161	132
KAF25_000091	482	428	534	396	486	272	478	445	584	498	590	475	486	508
KAF25_000092	267	247	271	216	269	143	238	235	295	235	286	269	259	261
KAF25_000093	529	555	582	501	589	311	501	518	601	574	639	583	564	558
KAF25_000094	256	201	224	220	239	128	258	235	272	248	275	253	237	224
KAF25_000095	786	770	954	779	866	466	863	839	943	821	937	956	817	773
KAF25_000096	83	66	85	75	73	42	79	65	113	70	70	62	108	69
KAF25_000097	387	335	394	330	398	233	372	363	417	401	399	423	370	387
KAF25_000098	1037	978	1070	946	1105	647	982	1046	1070	1097	1149	1065	951	1085
KAF25_000099	231	178	209	208	228	142	211	231	226	235	265	216	204	207
KAF25_000100	399	403	440	371	433	253	418	423	413	422	493	446	441	380
KAF25_000101	555	582	749	576	600	335	541	547	661	571	694	635	561	548
KAF25_000102	487	485	533	494	500	281	462	433	548	522	554	504	471	486
KAF25_000103	154	141	184	135	163	92	136	149	190	160	181	176	171	153
KAF25_000104	980	942	1084	848	1077	600	990	947	1183	1073	1255	992	977	1050
KAF25_000105	279	340	369	298	376	203	361	346	360	326	387	339	367	316
KAF25_000106	639	654	746	634	669	370	691	638	742	719	729	697	644	650
KAF25_000107	398	430	501	391	444	288	403	445	486	470	472	450	413	411
KAF25_000108	1183	1273	1381	1195	1432	828	1259	1331	1469	1325	1440	1348	1272	1308
KAF25_000109	257	271	291	270	302	193	244	293	310	295	346	274	249	302
KAF25_000110	805	850	931	812	940	508	804	813	952	877	927	908	805	884
KAF25_000111	564	513	634	445	580	323	564	572	654	553	605	581	571	545
KAF25_000112	656	647	704	606	693	377	669	648	728	698	744	667	640	682
KAF25_000113	429	384	438	350	434	252	363	405	443	431	432	426	391	408
KAF25_000114	266	259	281	220	281	155	286	227	317	265	331	269	259	277
KAF25_000115	372	447	458	372	463	234	424	453	449	448	480	449	454	431
KAF25_000116	845	805	926	756	869	478	837	790	950	885	974	880	831	892
KAF25_000117	261	291	340	292	319	177	298	304	310	328	311	295	309	307
KAF25_000118	174	207	213	174	233	115	180	195	193	182	201	224	192	201
KAF25_000119	530	516	579	546	529	332	569	523	633	587	611	630	513	548
KAF25_000120	262	274	321	248	233	144	310	287	335	258	281	324	268	269
KAF25_000121	327	321	389	292	332	201	339	359	400	366	418	376	366	348
KAF25_000122	335	283	320	294	309	164	326	282	397	293	372	316	317	310
KAF25_000123	306	275	300	296	293	182	292	308	346	353	363	321	292	310
KAF25_000124	317	304	356	322	362	231	314	342	365	373	343	348	338	374
KAF25_000125	483	469	484	446	507	326	439	500	530	468	553	482	444	484
KAF25_000126	87	80	88	73	96	52	80	76	103	66	79	76	65	86
KAF25_000127	312	249	306	275	323	162	294	279	307	329	374	331	288	283
KAF25_000128	507	588	576	533	579	347	536	519	668	615	646	562	498	530
KAF25_000129	193	201	209	168	211	143	168	192	192	190	213	186	168	186
KAF25_000130	830	858	942	779	941	583	854	878	958	909	1019	871	833	852
KAF25_000131	204	237	233	207	228	125	187	181	253	257	231	227	224	227
KAF25_000132	444	404	572	451	504	272	458	481	528	482	549	537	452	427
KAF25_000133	641	616	726	596	626	361	667	640	706	663	729	716	665	625
KAF25_000134	376	408	430	373	386	247	405	365	468	420	470	429	403	437
KAF25_000135	282	307	362	319	337	174	347	304	395	333	356	366	324	314
KAF25_000136	209	157	178	180	182	107	188	164	223	212	236	190	182	193
KAF25_000137	297	311	338	276	340	181	312	290	342	331	351	343	324	334
KAF25_000138	372	346	406	348	437	207	361	345	395	356	405	387	379	371
KAF25_000139	430	422	480	395	475	222	422	378	502	468	540	476	412	451
KAF25_000140	352	348	379	352	346	217	382	355	414	373	397	418	342	365
KAF25_000141	221	212	220	230	232	173	230	252	262	267	273	267	250	244
KAF25_000142	201	180	205	171	184	110	210	209	244	207	233	218	189	206
KAF25_000143	177	196	230	156	199	107	175	200	228	191	202	214	192	189
KAF25_000144	142	139	189	130	149	80	151	146	160	172	165	176	173	142
KAF25_000145	512	487	587	511	566	283	538	487	609	553	567	562	481	540
KAF25_000146	173	179	205	176	202	130	166	192	196	215	209	195	171	194
KAF25_000147	227	253	288	239	261	146	253	236	292	250	273	258	218	258
KAF25_000148	555	566	651	537	537	355	575	536	638	638	642	624	594	615
KAF25_000149	328	309	389	340	345	171	322	298	342	335	371	366	303	352
KAF25_000150	872	874	1052	891	887	611	915	877	1017	950	1048	1045	922	938
KAF25_000151	180	178	167	158	196	101	204	155	205	173	199	208	192	181
KAF25_000152	181	170	211	153	193	114	186	172	225	198	212	192	172	177
KAF25_000153	127	130	159	139	124	70	136	139	164	138	150	145	128	140
KAF25_000154	148	135	199	139	146	87	140	151	153	142	180	186	143	166
KAF25_000155	274	299	379	303	350	199	342	288	395	358	361	376	331	325
KAF25_000156	229	222	249	177	268	152	245	200	275	232	252	237	225	193
KAF25_000157	247	254	292	247	291	145	257	288	303	279	290	269	246	273
KAF25_000158	289	275	308	295	338	164	313	280	350	300	337	301	280	319
KAF25_000159	119	141	139	151	171	107	130	147	160	156	170	160	140	156
KAF25_000160	487	488	563	473	595	308	509	508	571	534	567	539	468	509
KAF25_000161	177	117	157	131	135	79	156	115	196	138	133	140	156	114
KAF25_000162	672	694	824	685	751	405	702	687	838	756	751	755	704	715
KAF25_000163	363	322	394	383	360	212	404	353	394	394	427	421	370	368
KAF25_000164	241	222	232	215	234	120	238	235	283	229	284	240	266	194
KAF25_000165	587	571	656	603	719	388	588	565	660	627	722	659	568	619
KAF25_000166	268	246	295	253	265	133	234	258	275	260	298	298	276	257
KAF25_000167	500	484	608	487	557	342	559	568	603	570	588	545	539	521
KAF25_000168	185	173	231	175	173	127	205	202	215	191	205	226	194	193
KAF25_000169	250	204	243	229	258	142	239	212	250	241	262	256	229	192
KAF25_000170	252	275	260	239	250	148	285	257	316	260	304	253	243	286
KAF25_000171	180	175	193	164	212	121	197	186	191	206	208	202	198	200
KAF25_000172	341	290	338	278	316	203	350	306	399	286	346	307	344	299
KAF25_000173	210	189	239	196	214	121	229	211	282	247	251	240	234	194
KAF25_000174	403	352	433	318	371	196	355	317	432	376	399	428	368	388
KAF25_000175	126	110	156	123	148	82	128	143	144	159	154	147	130	135
KAF25_000176	367	357	428	334	437	182	382	351	390	368	402	378	367	321
KAF25_000177	171	161	181	141	182	80	164	142	180	145	147	180	162	155
KAF25_000178	314	327	394	324	299	223	350	314	375	382	367	376	347	380
KAF25_000179	904	926	1080	918	1018	516	979	952	1022	967	1103	1062	900	1015
KAF25_000180	1151	1137	1365	1167	1240	679	1183	1167	1379	1244	1332	1278	1171	1188
KAF25_000181	238	278	248	249	289	157	243	268	282	265	251	255	220	253
KAF25_000182	169	181	191	170	205	133	195	174	238	207	205	162	184	204
KAF25_000183	292	204	229	217	248	157	263	196	287	251	251	243	257	248
KAF25_000184	384	425	452	428	492	270	410	450	490	485	474	418	425	449
KAF25_000185	171	177	215	171	199	117	185	172	211	190	213	177	165	162
KAF25_000186	157	128	176	152	154	93	144	177	163	159	179	153	156	184
KAF25_000187	346	326	400	329	383	214	361	381	391	386	439	425	365	392
KAF25_000188	981	894	1021	876	1022	531	981	924	1051	979	1049	1041	932	974
KAF25_000189	275	258	313	269	300	164	254	288	301	287	306	303	272	252
KAF25_000190	293	272	334	294	292	151	288	284	310	327	315	306	275	300
KAF25_000191	108	118	116	112	121	59	130	124	120	118	123	140	115	117
KAF25_000192	198	204	257	206	227	133	194	209	225	215	280	223	228	206
KAF25_000193	213	192	275	240	238	156	260	259	248	264	251	241	237	230
KAF25_000194	557	561	660	527	630	335	565	581	636	557	615	656	559	563
KAF25_000195	238	258	286	243	252	140	264	227	297	269	311	260	255	258
KAF25_000196	370	177	210	135	252	78	285	292	303	139	156	206	263	102
KAF25_000197	135	131	149	92	165	54	136	143	145	97	148	145	122	139
KAF25_000198	354	306	294	310	265	192	279	290	319	330	357	327	275	274
KAF25_000199	466	451	513	454	73	249	440	434	546	487	515	500	498	477
KAF25_000200	247	231	296	223	227	151	249	232	329	264	272	260	241	222
KAF25_000201	244	208	258	210	261	131	262	208	299	195	284	249	270	204
KAF25_000202	93	90	0	0	91	44	105	0	105	0	0	0	82	0
KAF25_000203	192	148	160	157	196	102	162	127	210	150	144	143	160	159
KAF25_000204	212	1	1	11	10	1	235	14	267	19	0	1	226	9
KAF25_000205	514	0	0	0	0	0	470	0	548	0	0	0	478	0
KAF25_000206	549	10	14	23	4	9	550	8	642	11	0	14	555	7
KAF25_000207	1175	216	254	246	484	103	1087	0	1327	241	285	247	1079	189
KAF25_000208	101	110	120	111	102	76	99	105	104	122	120	118	113	115
KAF25_000209	106	105	122	106	116	73	122	106	158	130	134	112	121	126
KAF25_000210	204	0	0	0	0	1	222	0	236	0	0	0	235	0
KAF25_000211	512	0	2	1	0	0	313	0	350	0	0	0	318	2
KAF25_000212	149	116	182	134	163	95	150	148	170	164	183	178	150	149
KAF25_000213	187	185	203	186	170	112	0	204	0	189	193	180	0	190
KAF25_000214	158	105	131	122	138	67	120	96	143	142	148	153	118	128
KAF25_000215	217	209	240	189	237	116	206	194	244	215	244	228	177	209
KAF25_000216	325	359	445	352	393	226	407	381	455	362	432	413	392	361
KAF25_000217	303	222	303	268	0	197	270	277	305	284	306	292	294	266
KAF25_000218	283	293	336	263	20	181	281	324	367	293	318	304	317	289
KAF25_000219	323	279	294	255	286	168	283	285	332	296	346	302	294	312
KAF25_000220	118	117	148	101	127	80	125	100	150	112	130	140	94	117
KAF25_000221	329	272	333	291	296	195	328	289	373	287	342	281	314	293
KAF25_000222	171	0	0	0	0	0	147	0	170	0	0	0	128	0
KAF25_000223	246	203	218	187	201	127	237	198	243	245	209	246	228	239
KAF25_000224	324	293	378	280	288	161	292	316	355	338	362	344	299	311
KAF25_000225	280	238	7	8	291	131	299	2	339	8	1	2	248	2
KAF25_000226	208	0	0	0	0	0	220	0	259	0	0	0	204	0
KAF25_000227	129	0	0	0	0	0	120	0	150	0	0	0	142	0
KAF25_000228	99	79	104	72	122	55	99	97	118	87	98	103	93	109
KAF25_000229	113	0	0	0	0	0	0	0	0	0	0	0	0	0
KAF25_000230	346	687	382	313	378	210	329	347	394	350	429	363	333	355
KAF25_000231	208	0	0	0	0	0	0	0	0	234	0	0	0	0
KAF25_000232	762	0	199	1105	123	320	0	113	0	0	190	0	0	162
KAF25_000233	106	0	0	0	0	0	0	0	0	96	0	0	0	0
KAF25_000234	294	351	404	329	417	214	331	366	380	416	377	382	361	352
KAF25_000235	168	203	203	179	206	112	202	178	231	201	205	214	225	201
KAF25_000236	106	121	125	123	120	73	110	106	120	143	155	131	123	131
KAF25_000237	277	274	340	252	286	166	297	247	310	270	322	290	268	263
KAF25_000238	367	317	358	343	323	182	296	316	408	321	380	350	330	343
KAF25_000239	324	311	400	295	304	215	299	353	387	330	427	351	379	347
KAF25_000240	590	591	673	566	633	371	540	644	671	630	657	619	519	587
KAF25_000241	537	451	548	532	551	318	536	557	600	551	581	568	497	527
KAF25_000242	379	358	477	372	400	204	325	371	423	422	449	409	391	387
KAF25_000243	235	217	243	196	252	123	231	203	275	217	279	226	224	235
KAF25_000244	509	437	518	390	537	283	464	451	476	517	495	525	433	458
KAF25_000245	368	424	459	374	404	247	388	404	476	411	485	434	416	396
KAF25_000246	422	453	506	386	484	257	431	481	473	464	508	465	394	461
KAF25_000247	586	543	649	622	582	353	547	595	641	603	668	580	621	587
KAF25_000248	404	398	483	340	421	228	377	379	427	449	453	413	362	430
KAF25_000249	342	329	411	339	374	205	361	366	410	378	438	437	356	396
KAF25_000250	447	451	514	419	495	291	491	478	537	514	593	499	446	476
KAF25_000251	768	720	851	772	669	427	770	713	836	729	889	835	732	764
KAF25_000252	335	306	396	308	328	169	325	298	394	364	376	340	314	350
KAF25_000253	1332	1364	1528	1235	1336	773	1376	1354	1553	1438	1579	1478	1302	1379
KAF25_000254	247	214	244	201	226	154	213	230	259	265	250	238	192	226
KAF25_000255	207	201	199	146	256	135	197	216	238	211	230	209	192	213
KAF25_000256	246	245	285	209	278	153	268	249	272	276	276	267	277	261
KAF25_000257	2111	2138	2453	2044	2252	1377	2055	2083	2331	2233	2463	2292	2152	2253
KAF25_000258	348	313	360	340	320	175	310	306	343	365	408	347	357	359
KAF25_000259	366	386	410	359	380	236	348	347	452	379	418	445	400	386
KAF25_000260	345	342	405	341	338	216	376	321	437	386	394	401	331	354
KAF25_000261	303	264	307	243	243	150	269	235	316	316	297	270	288	273
KAF25_000262	339	353	358	348	393	211	325	336	385	368	377	379	338	345
KAF25_000263	294	285	344	274	303	164	263	266	336	307	329	284	324	322
KAF25_000264	199	173	211	177	201	103	208	177	262	191	223	237	205	201
KAF25_000265	276	209	285	229	242	138	255	211	270	266	284	237	239	254
KAF25_000266	514	483	555	445	534	278	538	486	559	512	597	512	499	531
KAF25_000267	545	604	695	520	626	351	589	582	689	614	674	630	604	576
KAF25_000268	103	109	132	102	118	75	110	120	116	102	111	129	100	124
KAF25_000269	597	580	679	573	619	345	595	562	645	559	695	666	586	524
KAF25_000270	1068	1028	1108	947	1186	676	982	1079	1135	1107	1195	1068	972	1030
KAF25_000271	290	255	336	305	274	154	268	237	288	277	355	321	257	274
KAF25_000272	170	140	207	175	158	94	169	173	194	144	185	176	160	164
KAF25_000273	176	192	227	159	176	111	181	203	190	219	197	219	190	200
KAF25_000274	678	677	733	601	801	443	663	721	768	785	760	680	620	673
KAF25_000275	101	112	119	106	145	67	102	108	82	125	114	102	84	124
KAF25_000276	701	643	766	618	751	421	641	643	744	706	660	732	613	660
KAF25_000277	333	309	325	277	331	185	0	291	358	332	369	321	326	328
KAF25_000278	346	314	358	307	348	196	309	346	441	341	373	353	347	354
KAF25_000279	280	199	244	219	233	139	280	204	332	230	245	262	270	250
KAF25_000280	549	367	375	463	499	314	481	311	586	549	381	410	493	341
KAF25_000281	321	333	351	283	343	216	332	310	372	362	368	359	299	331
KAF25_000282	407	401	425	371	380	248	391	405	422	403	442	403	375	387
KAF25_000283	235	228	204	206	208	140	221	197	261	237	218	257	229	184
KAF25_000284	330	210	320	316	313	228	334	335	354	380	357	370	312	284
KAF25_000285	301	263	348	261	242	155	292	273	327	290	303	307	286	282
KAF25_000286	466	0	0	0	0	0	0	0	0	0	0	0	0	0
KAF25_000287	158	164	214	147	139	89	181	148	231	165	217	196	204	187
KAF25_000288	402	370	443	0	0	0	377	0	489	0	479	419	411	402
KAF25_000289	367	383	436	0	0	2	344	0	404	0	436	423	347	13
KAF25_000290	114	64	71	44	54	43	102	52	109	54	87	74	91	63
KAF25_000291	185	192	262	205	238	108	0	191	287	266	257	255	223	202
KAF25_000292	444	424	532	487	502	278	0	466	566	459	584	529	464	479
KAF25_000293	379	351	389	322	371	255	370	356	453	357	429	380	304	372
KAF25_000294	282	0	0	0	0	0	0	0	0	0	0	0	0	0
KAF25_000295	317	369	365	0	0	0	329	0	374	0	359	317	291	299
KAF25_000296	118	107	119	98	95	45	111	90	120	106	117	116	122	104
KAF25_000297	320	283	357	308	317	188	306	293	380	329	371	337	270	289
KAF25_000298	405	394	480	362	448	222	444	429	500	443	503	421	401	405
KAF25_000299	314	368	361	303	338	188	358	363	397	346	362	364	296	334
KAF25_000300	336	290	365	274	283	157	254	279	299	324	354	305	267	303
KAF25_000301	248	216	249	213	240	127	216	184	303	209	257	264	246	256
KAF25_000302	652	56	76	18	83	51	594	76	756	70	76	24	617	588
KAF25_000303	190	193	239	195	207	110	218	204	225	206	233	238	208	230
KAF25_000304	359	275	278	233	245	128	360	277	411	258	278	259	354	249
KAF25_000305	523	167	210	174	536	105	563	193	639	175	205	197	533	148
KAF25_000306	92	80	77	92	78	56	79	86	82	93	99	94	74	76
KAF25_000307	498	541	573	546	493	303	520	575	588	550	592	601	504	499
KAF25_000308	191	176	220	156	5	103	0	173	0	195	215	185	0	196
KAF25_000309	286	261	273	141	238	108	226	210	310	153	294	291	240	167
KAF25_000310	254	217	282	235	240	140	320	240	355	238	269	272	268	245
KAF25_000311	258	299	328	286	235	167	276	0	273	328	291	322	244	291
KAF25_000312	561	17	15	9	17	10	617	14	697	22	17	15	623	606
KAF25_000313	188	150	186	160	157	86	196	156	235	162	177	207	215	162
KAF25_000314	264	294	305	271	314	161	313	285	343	302	326	292	274	297
KAF25_000315	399	431	387	354	443	220	397	424	500	421	484	395	392	383
KAF25_000316	350	383	406	352	316	204	383	400	426	382	397	422	373	341
KAF25_000317	1318	962	1136	896	1394	612	1342	1278	1542	1014	1089	1057	1344	1000
KAF25_000318	264	0	0	0	239	0	289	0	338	0	0	0	262	0
KAF25_000319	103	67	83	63	78	43	111	82	117	65	81	66	96	73
KAF25_000320	85	64	62	66	78	35	79	69	77	50	84	78	90	44
KAF25_000321	424	380	417	405	436	247	392	404	421	408	439	394	356	341
KAF25_000322	617	1	1	0	0	7	0	2	0	0	0	0	0	1
KAF25_000323	499	101	136	0	120	0	0	136	0	0	157	129	0	129
KAF25_000324	237	246	297	245	239	133	261	224	312	275	289	278	271	250
KAF25_000325	428	448	479	452	435	273	383	442	487	517	523	489	412	401
KAF25_000326	248	203	260	209	186	126	217	230	239	243	232	252	217	228
KAF25_000327	152	165	180	169	197	81	184	163	193	170	172	183	201	162
KAF25_000328	202	210	208	185	194	117	225	183	261	204	233	219	229	197
KAF25_000329	238	233	262	258	283	148	235	254	332	270	293	293	264	270
KAF25_000330	640	559	669	532	627	359	603	563	735	580	759	651	580	618
KAF25_000331	281	264	317	268	306	159	303	277	336	329	329	285	259	319
KAF25_000332	298	270	292	286	288	164	262	290	295	276	298	267	262	237
KAF25_000333	824	674	776	180	738	114	239	640	299	219	761	421	252	664
KAF25_000334	854	1	1	0	0	7	0	2	0	0	0	0	0	1
KAF25_000335	281	271	280	256	284	132	248	252	288	265	302	250	239	255
KAF25_000336	98	76	65	59	90	41	81	91	132	66	70	98	101	66
KAF25_000337	224	215	207	187	212	109	185	221	215	206	287	250	189	197
KAF25_000338	554	511	613	551	511	324	462	543	610	567	618	629	486	547
KAF25_000339	198	153	287	138	143	85	170	142	195	153	155	141	197	126
KAF25_000340	198	149	180	141	174	83	203	163	240	168	151	153	169	146
KAF25_000341	274	193	217	198	248	157	292	214	305	207	238	291	254	280
KAF25_000342	244	204	242	191	233	98	258	170	254	210	237	219	233	202
KAF25_000343	170	178	228	188	195	125	185	189	221	208	215	215	191	221
KAF25_000344	222	182	217	192	208	100	189	202	220	186	213	189	218	196
KAF25_000345	208	174	212	175	171	98	252	162	254	204	216	233	212	239
KAF25_000346	187	166	195	136	141	111	183	152	214	148	160	172	179	123
KAF25_000347	197	154	183	134	200	117	187	199	209	195	188	128	190	122
KAF25_000348	303	61	80	68	97	39	278	80	313	69	81	62	325	66
KAF25_000349	175	167	196	159	171	107	173	121	179	205	173	166	161	192
KAF25_000350	166	192	194	169	208	91	192	177	206	163	206	202	163	179
KAF25_000351	1366	665	919	630	766	214	1365	386	712	695	400	723	609	694
KAF25_000352	170	176	183	188	170	120	161	164	199	185	163	168	148	149
KAF25_000353	214	191	242	185	217	137	237	228	227	234	257	228	214	227
KAF25_000354	323	278	230	195	297	197	225	288	239	144	250	213	184	239
KAF25_000355	272	273	289	241	300	158	306	274	304	336	333	295	262	282
KAF25_000356	473	396	508	413	497	249	463	468	495	462	548	482	435	411
KAF25_000357	118	91	112	95	94	68	97	82	121	118	122	91	79	74
KAF25_000358	323	173	239	196	206	103	357	177	387	192	208	326	340	287
KAF25_000359	193	176	216	179	169	113	188	187	225	193	215	1	194	0
KAF25_000360	176	134	184	149	139	92	162	117	190	162	188	142	174	134
KAF25_000361	801	754	810	737	826	432	735	669	849	748	834	842	713	777
KAF25_000362	426	418	478	336	472	279	453	458	482	430	516	512	399	435
KAF25_000363	499	519	597	485	499	326	471	449	498	581	502	532	423	560
KAF25_000364	371	365	430	292	319	180	353	339	419	347	358	316	391	316
KAF25_000365	168	162	182	129	168	87	207	170	190	174	167	162	162	162
KAF25_000366	443	445	470	422	454	247	433	412	474	460	480	443	439	438
KAF25_000367	454	409	462	422	483	304	453	425	522	478	512	474	445	481
KAF25_000368	261	257	304	248	270	153	248	239	304	267	292	245	236	237
KAF25_000369	119	104	132	133	147	101	114	149	124	124	158	159	126	124
KAF25_000370	480	386	342	54	51	30	61	390	65	60	81	60	60	72
KAF25_000371	220	160	209	179	176	103	175	214	197	189	230	197	180	175
KAF25_000372	250	233	206	247	251	153	262	205	281	252	228	219	244	191
KAF25_000373	139	147	160	139	149	85	152	169	140	171	151	185	164	140
KAF25_000374	289	294	342	279	327	181	284	284	329	320	323	305	307	275
[truncated: 10,859 more rows]

## Sheet: Table S3
Gene ID	Annotations by InterProScan		Annotation by BLASTP	SignalP		Gene up-regulated at 6°C		Gene up-regulated at 6°C (multi mapping)		PKS-NRPS cluster
[truncated: 83 more rows]

[truncated: 3 more sheets: Table S4, Table S5, Table S6]
